# Supplementary material for: Gene and isoform expression signatures associated with tumor stage in kidney renal clear cell carcinoma
Source: BMC Syst Biol. 2013 Dec 9;7(Suppl 5):S7. doi: 10.1186/1752-0509-7-S5-S7 (PMC4028983; doi:10.1186/1752-0509-7-S5-S7)
Supplement: Additional file 2 — Differentially expressed genes between the early and the late stages of KIRC (FC≥2 & FDR≤0.001). [file 1752-0509-7-S5-S7-S2.xlsx]

## Sheet: File2
Gene	Descrption	meanExpressionStage1	meanExpressionStage4	logFC	adj.P.Val
BIRC5	baculoviral IAP repeat containing 5	56.8	182.519	1.35471	1.35047e-13
UBE2C	ubiquitin-conjugating enzyme E2C	91.272	342.035	1.45051	1.35047e-13
FKBP11	FK506 binding protein 11, 19 kDa	386.279	851.387	1.01998	1.68275e-13
IGF2BP3	insulin-like growth factor 2 mRNA binding protein 3	64.864	291.1	2.1736	1.94342e-13
CEP55	centrosomal protein 55kDa	83.364	237.883	1.1414	3.13621e-13
KIF2C	kinesin family member 2C	74.538	203.691	1.10713	3.13621e-13
AURKB	aurora kinase B	35.637	131.977	1.34887	3.72362e-13
ENPP5	ectonucleotide pyrophosphatase/phosphodiesterase 5 (putative)	672.654	351.78	-1.29319	3.72362e-13
TMEM150C	transmembrane protein 150C	551.118	305.813	-1.15351	4.67919e-13
TROAP	trophinin associated protein	37.451	121.708	1.39846	5.2573e-13
SKA1	spindle and kinetochore associated complex subunit 1	24.91	66.108	1.07674	5.73566e-13
CENPA	centromere protein A	18.649	61.257	1.32932	5.91825e-13
INHBE	inhibin, beta E	29.473	208.057	2.35618	6.30813e-13
CDCA3	cell division cycle associated 3	45.965	138.627	1.17551	6.30813e-13
PTTG1	pituitary tumor-transforming 1	107.425	293.604	1.16625	6.57776e-13
CDC20	cell division cycle 20	89.462	272.948	1.179	6.57776e-13
GTSE1	G-2 and S-phase expressed 1	55.666	144.332	1.0518	6.7738e-13
ANKRD56	NA	216.841	112.815	-1.53683	6.7738e-13
CCNB2	cyclin B2	68.037	189.092	1.10404	7.38485e-13
MYBL2	v-myb myeloblastosis viral oncogene homolog (avian)-like 2	94.466	314.272	1.39517	1.1565e-12
NR3C2	nuclear receptor subfamily 3, group C, member 2	462.689	237.474	-1.15282	1.1907e-12
HJURP	Holliday junction recognition protein	58.004	172.763	1.23934	1.53876e-12
KIF18B	kinesin family member 18B	41.317	126.416	1.26454	1.53876e-12
KIF20A	kinesin family member 20A	112.769	326.616	1.19132	7.42921e-12
IRF6	interferon regulatory factor 6	269.266	103.18	-1.75986	8.11739e-12
FAM160A1	family with sequence similarity 160, member A1	112.812	57.09	-1.07017	8.89276e-12
ENAM	enamelin	219.833	82.408	-2.03091	9.60338e-12
TSPAN7	tetraspanin 7	1714.54	792.195	-1.33149	1.10648e-11
ALDH6A1	aldehyde dehydrogenase 6 family, member A1	780.806	371.38	-1.20564	1.68984e-11
IL20RB	interleukin 20 receptor beta	364.468	1328.22	2.77652	1.84754e-11
FOXM1	forkhead box M1	202.956	613.165	1.0186	2.35588e-11
PLK1	polo-like kinase 1	81.438	239.398	1.09505	2.58956e-11
KDELR3	KDEL (Lys-Asp-Glu-Leu) endoplasmic reticulum protein retention receptor 3	355.164	857.359	1.14767	2.91948e-11
FAM47E	family with sequence similarity 47, member E	82.141	48.21	-1.06559	4.55823e-11
AKAP6	A kinase (PRKA) anchor protein 6	350.39	220.82	-1.02688	4.59409e-11
TLCD1	TLC domain containing 1	53.96	98.623	1.11967	4.59951e-11
RRM2	ribonucleotide reductase M2	234.973	567.491	1.03823	4.59951e-11
CENPE	centromere protein E, 312kDa	55.783	139.21	1.10009	5.37556e-11
EMX2OS	EMX2 opposite strand/antisense RNA	1987.84	1206.16	-1.47288	5.75625e-11
PKMYT1	protein kinase, membrane associated tyrosine/threonine 1	37.754	89.592	1.04204	6.20569e-11
KIF14	kinesin family member 14	30.115	84.64	1.13545	7.51018e-11
PLAUR	plasminogen activator, urokinase receptor	354.093	883.713	1.03585	7.66063e-11
HLF	hepatic leukemia factor	830.676	495.792	-1.19273	1.01774e-10
NUF2	NUF2, NDC80 kinetochore complex component, homolog (S. cerevisiae)	33.438	107.065	1.13741	1.01774e-10
PAIP2B	poly(A) binding protein interacting protein 2B	438.737	251.047	-1.12454	1.10369e-10
BUB1	BUB1 mitotic checkpoint serine/threonine kinase	89.408	225.37	1.09751	1.21464e-10
ADAM8	ADAM metallopeptidase domain 8	161.568	350.249	1.07994	1.36814e-10
RAD54L	RAD54-like (S. cerevisiae)	33.113	74.363	1.01088	1.51523e-10
PTPRB	protein tyrosine phosphatase, receptor type, B	4381.44	2412.32	-1.1191	1.64489e-10
ACSS3	acyl-CoA synthetase short-chain family member 3	862.41	463.362	-1.27317	1.71793e-10
ITPKA	inositol-trisphosphate 3-kinase A	28.634	136.408	2.13804	1.78188e-10
EMX2	empty spiracles homeobox 2	1152.14	689.815	-1.48452	3.05261e-10
OTUD7A	OTU domain containing 7A	38.4	22.137	-1.09251	4.89197e-10
OASL	2'-5'-oligoadenylate synthetase-like	180.316	382.09	1.04022	4.99074e-10
PYCR1	pyrroline-5-carboxylate reductase 1	167.364	494.623	1.30854	5.5251e-10
SPHK1	sphingosine kinase 1	98.463	283.905	1.13239	6.32277e-10
KIF15	kinesin family member 15	24.637	70.385	1.03813	7.01838e-10
SAA1	serum amyloid A1	795.738	2504.03	5.02168	7.88355e-10
GFPT2	glutamine-fructose-6-phosphate transaminase 2	175.001	731.031	1.82834	8.16597e-10
FAM64A	family with sequence similarity 64, member A	30.844	81.027	1.00616	8.16597e-10
PRDM8	PR domain containing 8	33.768	105.311	1.22926	9.93658e-10
BATF	basic leucine zipper transcription factor, ATF-like	54.647	132.002	1.1929	1.00136e-09
CD7	CD7 molecule	115.861	574.834	1.15716	1.56476e-09
IQGAP3	IQ motif containing GTPase activating protein 3	138.61	341.033	1.04043	1.62231e-09
ABCG2	ATP-binding cassette, sub-family G (WHITE), member 2	554.973	309.394	-1.11224	1.85891e-09
SLCO2A1	solute carrier organic anion transporter family, member 2A1	4445.76	2320.2	-1.13113	2.14942e-09
DLGAP5	discs, large (Drosophila) homolog-associated protein 5	52.48	143.207	1.04311	2.58136e-09
FRMD3	FERM domain containing 3	417.278	222.854	-1.17248	2.79844e-09
NEIL3	nei endonuclease VIII-like 3 (E. coli)	16.128	39.391	1.1699	2.99156e-09
PTPRH	protein tyrosine phosphatase, receptor type, H	34.679	117.439	2.73183	3.50395e-09
TEK	TEK tyrosine kinase, endothelial	1091.65	602.337	-1.04825	3.58058e-09
CHRM3	cholinergic receptor, muscarinic 3	54.545	22.976	-1.39564	3.64214e-09
ASPM	asp (abnormal spindle) homolog, microcephaly associated (Drosophila)	116.31	271.788	1.07143	3.68287e-09
DNASE1L3	deoxyribonuclease I-like 3	182.796	96.626	-1.42901	4.05795e-09
EMCN	endomucin	1924.71	979.279	-1.17492	4.28039e-09
SLC6A19	solute carrier family 6 (neutral amino acid transporter), member 19	1635.52	470.997	-3.60162	4.75037e-09
ADCY5	adenylate cyclase 5	841.423	559.765	-1.48461	4.85028e-09
E2F7	E2F transcription factor 7	28.684	86.644	1.01194	5.03364e-09
SLC38A5	solute carrier family 38, member 5	171.313	803.966	2.00438	5.03364e-09
SH2D2A	SH2 domain containing 2A	83.267	191.05	1.21403	5.1093e-09
VIPR1	vasoactive intestinal peptide receptor 1	65.338	27.826	-1.34954	5.93933e-09
CDC25C	cell division cycle 25C	18.399	40.883	1.16954	6.30304e-09
SERPINF1	serpin peptidase inhibitor, clade F (alpha-2 antiplasmin, pigment epithelium derived factor), member 1	837.397	2453.61	1.33622	6.32142e-09
RNF152	ring finger protein 152	252.616	129.273	-1.01154	7.07281e-09
MFI2	antigen p97 (melanoma associated) identified by monoclonal antibodies 133.2 and 96.5	49.911	307.553	1.7775	7.59673e-09
SEMA3G	sema domain, immunoglobulin domain (Ig), short basic domain, secreted, (semaphorin) 3G	809.276	404.674	-1.19494	8.47052e-09
WDR72	WD repeat domain 72	1580.6	855.825	-1.46346	9.08589e-09
ZNF366	zinc finger protein 366	167.778	93.892	-1.13875	1.01523e-08
LIN7A	lin-7 homolog A (C. elegans)	274.535	143.611	-1.31623	1.05929e-08
KDR	kinase insert domain receptor (a type III receptor tyrosine kinase)	7170.67	4105.28	-1.03288	1.41605e-08
MFSD2A	major facilitator superfamily domain containing 2A	78.669	173.947	1.70092	1.46346e-08
RNF43	ring finger protein 43	112.324	68.436	-1.1535	1.56344e-08
C7orf61	chromosome 7 open reading frame 61	3.69	7.858	1.08574	1.57008e-08
NSUN7	NOP2/Sun domain family, member 7	150.243	86.749	-1.11283	1.75299e-08
C6orf186	NA	28.766	14.457	-1.49518	1.78372e-08
PCK1	phosphoenolpyruvate carboxykinase 1 (soluble)	4346.85	1342.87	-2.35427	1.85652e-08
SLC17A9	solute carrier family 17, member 9	116.281	359.802	1.22707	2.18483e-08
SHISA9	shisa homolog 9 (Xenopus laevis)	526.1	312.28	-1.57253	2.27717e-08
PIF1	PIF1 5'-to-3' DNA helicase homolog (S. cerevisiae)	15.753	41.15	1.05054	2.6855e-08
FAM190A	NA	39.004	19.463	-1.36595	2.81925e-08
PPARGC1A	peroxisome proliferator-activated receptor gamma, coactivator 1 alpha	1159.63	591.937	-1.2571	2.82388e-08
TPPP	tubulin polymerization promoting protein	671.796	346.479	-1.10465	3.45512e-08
CA4	carbonic anhydrase IV	242.232	84.573	-2.32332	3.67447e-08
CRHBP	corticotropin releasing hormone binding protein	63.327	23.062	-1.47387	3.67585e-08
PITX1	paired-like homeodomain 1	7.507	83.336	4.64942	3.86545e-08
AIM2	absent in melanoma 2	30.995	109.206	1.60595	3.91041e-08
AGTR1	angiotensin II receptor, type 1	447.834	196.039	-1.59198	3.95658e-08
KLHL32	kelch-like 32 (Drosophila)	83.938	54.933	-1.08924	4.1392e-08
C1QL1	complement component 1, q subcomponent-like 1	456.361	1478.63	2.28758	4.1392e-08
LOC153910	NA	0.688	4.887	4.80317	4.67157e-08
TNFRSF18	tumor necrosis factor receptor superfamily, member 18	18.919	41.279	1.19018	5.56366e-08
CMA1	chymase 1, mast cell	3.048	0.466	-4.55296	5.69057e-08
ZBED2	zinc finger, BED-type containing 2	17.982	62.217	2.04454	6.04905e-08
KIAA1324	KIAA1324	50.184	113.372	1.16218	6.14234e-08
BSPRY	B-box and SPRY domain containing	147.871	65.758	-1.53752	6.14914e-08
C1R	complement component 1, r subcomponent	5533.16	10724.6	1.24166	6.42536e-08
FRMPD2	FERM and PDZ domain containing 2	13.831	6.538	-2.24791	6.55661e-08
C4orf7	NA	30.718	389.365	5.24438	7.17662e-08
C4orf19	chromosome 4 open reading frame 19	352.441	245.098	-1.02119	7.25836e-08
C20orf141	chromosome 20 open reading frame 141	0.321	2.993	4.31915	7.28469e-08
ZIC2	Zic family member 2	2.276	32.408	4.97253	7.29837e-08
CAMK2N2	calcium/calmodulin-dependent protein kinase II inhibitor 2	13.501	28.779	1.08039	7.92324e-08
SULT1C4	sulfotransferase family, cytosolic, 1C, member 4	709.813	379.21	-1.44912	8.19957e-08
ASXL3	additional sex combs like 3 (Drosophila)	68.051	36.666	-1.53239	9.73186e-08
MOCOS	molybdenum cofactor sulfurase	69.157	181.979	1.86326	9.84219e-08
LAG3	lymphocyte-activation gene 3	138.857	441.214	1.46119	1.04305e-07
SCN4A	sodium channel, voltage-gated, type IV, alpha subunit	197.375	90.118	-1.32869	1.13499e-07
TNNT1	troponin T type 1 (skeletal, slow)	14.733	97.828	4.72309	1.14891e-07
ALDH1L1	aldehyde dehydrogenase 1 family, member L1	2473.1	1411.6	-1.56146	1.18509e-07
SLC5A8	solute carrier family 5 (iodide transporter), member 8	803.997	487.691	-3.83749	1.25954e-07
LTB	lymphotoxin beta (TNF superfamily, member 3)	140.842	302.564	1.01052	1.33086e-07
COL7A1	collagen, type VII, alpha 1	43.706	459.06	1.99815	1.34113e-07
SRPX2	sushi-repeat containing protein, X-linked 2	89.512	390.83	1.46147	1.35313e-07
GHR	growth hormone receptor	532.979	304.365	-1.02377	1.42618e-07
PAEP	progestagen-associated endometrial protein	56.408	151.203	5.57851	1.48768e-07
PITX2	paired-like homeodomain 2	27.56	85.913	4.29046	1.68397e-07
APOLD1	apolipoprotein L domain containing 1	7362.34	4164.65	-1.0775	1.68397e-07
FCHO1	FCH domain only 1	88.87	165.325	1.13592	1.68495e-07
SLC3A1	solute carrier family 3 (cystine, dibasic and neutral amino acid transporters, activator of cystine, dibasic and neutral amino acid transport), member 1	15411	10205.5	-1.17786	1.80159e-07
CXCL13	chemokine (C-X-C motif) ligand 13	80.525	424.09	2.33502	1.92083e-07
FOXP3	forkhead box P3	33.646	80.045	1.41406	2.00449e-07
AQP1	aquaporin 1 (Colton blood group)	22499.3	13069.9	-1.06419	2.00877e-07
KRT78	keratin 78	0.203	0.972	3.92116	2.01687e-07
CILP2	cartilage intermediate layer protein 2	9.735	78.071	2.33702	2.0462e-07
KCNN4	potassium intermediate/small conductance calcium-activated channel, subfamily N, member 4	46.268	117.315	1.07245	2.1625e-07
CXorf30	chromosome X open reading frame 30	5.798	14.699	4.96014	2.17014e-07
GPR84	G protein-coupled receptor 84	20.06	48.42	1.2409	2.17446e-07
TFAP2A	transcription factor AP-2 alpha (activating enhancer binding protein 2 alpha)	90.896	125.61	1.79889	2.27816e-07
PPP2R2C	protein phosphatase 2, regulatory subunit B, gamma	44.454	141.977	2.13413	2.31183e-07
NKX2-8	NK2 homeobox 8	0.541	1.776	3.94929	2.36848e-07
TACR1	tachykinin receptor 1	42.343	22.542	-1.55983	2.45366e-07
EDNRB	endothelin receptor type B	4991.44	2945.62	-1.01896	2.58833e-07
SLC10A6	solute carrier family 10 (sodium/bile acid cotransporter family), member 6	27.963	15.983	-1.45449	2.7757e-07
GYLTL1B	glycosyltransferase-like 1B	201.183	150.885	-1.72193	2.81095e-07
THSD7A	thrombospondin, type I, domain containing 7A	402.534	203.375	-1.00856	3.02129e-07
SLC27A2	solute carrier family 27 (fatty acid transporter), member 2	1196.01	591.577	-1.43502	3.26991e-07
OGDHL	oxoglutarate dehydrogenase-like	2295.02	1124.21	-1.3709	3.57415e-07
CPNE7	copine VII	26.165	134.525	1.80244	3.64553e-07
CTHRC1	collagen triple helix repeat containing 1	392.508	1262.27	1.27696	3.65004e-07
XCL2	chemokine (C motif) ligand 2	23.777	51.057	1.10186	3.65395e-07
CCL5	chemokine (C-C motif) ligand 5	1304.12	2937.39	1.00527	3.85878e-07
CYS1	cystin 1	2093.13	1398.94	-1.17182	3.87755e-07
ESRRG	estrogen-related receptor gamma	309.414	159.7	-1.379	4.5373e-07
C1orf210	chromosome 1 open reading frame 210	238.992	139.462	-1.81311	4.73374e-07
WNT9B	wingless-type MMTV integration site family, member 9B	9.877	5.621	-2.20537	4.78616e-07
AJAP1	adherens junctions associated protein 1	144.377	82.187	-1.43872	4.80213e-07
TMEM174	transmembrane protein 174	469.952	188.706	-3.21507	4.85086e-07
RYR2	ryanodine receptor 2 (cardiac)	42.793	128.211	2.11392	5.1557e-07
ADAMTS14	ADAM metallopeptidase with thrombospondin type 1 motif, 14	43.381	115.244	1.21427	5.46092e-07
C2orf40	chromosome 2 open reading frame 40	100.393	47.496	-1.741	5.47126e-07
C1S	complement component 1, s subcomponent	7098.14	12886.6	1.22446	5.72962e-07
MT2A	metallothionein 2A	3074.03	6903.47	1.00378	5.85376e-07
G6PC	glucose-6-phosphatase, catalytic subunit	274.91	124.386	-3.07753	5.9287e-07
TREM1	triggering receptor expressed on myeloid cells 1	40.619	133.373	1.21012	6.0561e-07
MASP1	mannan-binding lectin serine peptidase 1 (C4/C2 activating component of Ra-reactive factor)	1177.98	808.627	-1.30826	6.44465e-07
TMEM158	transmembrane protein 158 (gene/pseudogene)	25.756	202.083	1.13095	6.50178e-07
TUBB3	tubulin, beta 3 class III	216.912	631.617	1.05073	7.35447e-07
PKHD1	polycystic kidney and hepatic disease 1 (autosomal recessive)	1556.87	1077.41	-1.49742	8.02163e-07
RARRES1	retinoic acid receptor responder (tazarotene induced) 1	214.963	482.196	1.33426	8.52053e-07
C8orf47	chromosome 8 open reading frame 47	216.262	172.432	-1.93779	9.03464e-07
C4orf48	chromosome 4 open reading frame 48	11.934	36.25	1.8296	9.14316e-07
PLTP	phospholipid transfer protein	2173.98	4034.53	1.07281	9.14873e-07
TCL6	T-cell leukemia/lymphoma 6 (non-protein coding)	88.677	19.574	-3.27369	9.19454e-07
TOX3	TOX high mobility group box family member 3	203.992	57.273	-2.78168	9.98258e-07
CYP39A1	cytochrome P450, family 39, subfamily A, polypeptide 1	91.243	43.984	-1.34715	1.02865e-06
IGF2BP2	insulin-like growth factor 2 mRNA binding protein 2	84.461	283.872	1.44964	1.16605e-06
KCTD16	potassium channel tetramerisation domain containing 16	94.243	49.855	-1.34674	1.1706e-06
FREM2	FRAS1 related extracellular matrix protein 2	682.87	376.03	-1.5814	1.18061e-06
SIRPG	signal-regulatory protein gamma	67.501	158.253	1.26129	1.19077e-06
MIA2	melanoma inhibitory activity 2	255.591	174.387	-1.15274	1.24202e-06
PDCD1	programmed cell death 1	68.925	186.32	1.48432	1.24696e-06
RLTPR	RGD motif, leucine rich repeats, tropomodulin domain and proline-rich containing	44.588	119.004	1.18045	1.28553e-06
MIR155HG	MIR155 host gene (non-protein coding)	58.559	141.965	1.20188	1.38988e-06
PI3	peptidase inhibitor 3, skin-derived	12.892	169.817	3.50086	1.46345e-06
ITGA8	integrin, alpha 8	306.135	191.286	-1.21079	1.66297e-06
DNER	delta/notch-like EGF repeat containing	65.379	233.188	2.2724	1.73154e-06
MYRIP	myosin VIIA and Rab interacting protein	215.463	130.314	-1.27564	1.78612e-06
C1orf172	chromosome 1 open reading frame 172	80.662	42.051	-1.06182	1.84465e-06
PTPRR	protein tyrosine phosphatase, receptor type, R	52.888	25.597	-1.03572	1.85046e-06
MDK	midkine (neurite growth-promoting factor 2)	802.275	2057.41	1.07934	1.90842e-06
IGFN1	immunoglobulin-like and fibronectin type III domain containing 1	79.227	267.009	4.52535	2.02694e-06
STEAP3	STEAP family member 3, metalloreductase	732.433	1591	1.1429	2.0381e-06
C3orf36	chromosome 3 open reading frame 36	74.698	42.123	-1.17402	2.08668e-06
SYN3	synapsin III	13.95	7.793	-1.14968	2.14425e-06
PLXNB3	plexin B3	55.387	159.862	1.32046	2.15796e-06
SGSM1	small G protein signaling modulator 1	222.53	145.926	-1.16408	2.17527e-06
XCL1	chemokine (C motif) ligand 1	21.881	46.763	1.38304	2.38376e-06
HBG2	hemoglobin, gamma G	38.614	2.761	-3.92882	2.66242e-06
TIGIT	T cell immunoreceptor with Ig and ITIM domains	79.599	180.139	1.06501	2.67221e-06
MLNR	motilin receptor	2.516	1.447	-3.77487	2.69626e-06
NEB	nebulin	238.465	882.183	1.6684	2.72644e-06
ANKRD22	ankyrin repeat domain 22	151.88	262.577	1.22395	2.94547e-06
OTP	orthopedia homeobox	0.393	1.756	3.89527	3.03306e-06
FBN2	fibrillin 2	31.203	103.109	1.0558	3.03953e-06
KCNG1	potassium voltage-gated channel, subfamily G, member 1	11.249	28.111	1.88657	3.05753e-06
WFDC5	WAP four-disulfide core domain 5	29.576	19.214	4.53464	3.14042e-06
CSAG3	CSAG family, member 3	2.209	6.15	4.00189	3.18965e-06
F2RL3	coagulation factor II (thrombin) receptor-like 3	812.019	410.968	-1.06573	3.27569e-06
LRRC19	leucine rich repeat containing 19	384.07	216.99	-1.3439	3.2868e-06
SLC18A2	solute carrier family 18 (vesicular monoamine), member 2	87.325	28.864	-1.37308	3.33793e-06
SLC16A12	solute carrier family 16, member 12 (monocarboxylic acid transporter 12)	2514.26	1677.49	-1.44466	3.44297e-06
SPOCK1	sparc/osteonectin, cwcv and kazal-like domains proteoglycan (testican) 1	1220.05	2809.65	1.43811	3.72869e-06
PANX2	pannexin 2	25.408	74.005	1.82729	3.88688e-06
PDIA2	protein disulfide isomerase family A, member 2	7.677	16.281	4.06374	3.96409e-06
SAA2	serum amyloid A2	330.359	816.989	3.75383	4.16465e-06
PLG	plasminogen	668.356	166.915	-4.65572	4.32977e-06
TRHDE	thyrotropin-releasing hormone degrading enzyme	426.111	281.452	-1.6619	4.33489e-06
TUBA3D	tubulin, alpha 3d	164.224	681.351	2.37914	4.37461e-06
NTNG2	netrin G2	33.813	65.206	1.00114	4.4325e-06
WISP2	WNT1 inducible signaling pathway protein 2	69.681	347.464	2.17022	4.6531e-06
CHI3L2	chitinase 3-like 2	81.819	179.674	1.42193	4.69292e-06
EDAR	ectodysplasin A receptor	25.919	14.484	-2.71528	4.69292e-06
OR4C6	olfactory receptor, family 4, subfamily C, member 6	0.704	1.967	3.35941	4.762e-06
C11orf92	chromosome 11 open reading frame 92	200.123	115.617	-1.02305	4.81265e-06
ATP8B3	ATPase, aminophospholipid transporter, class I, type 8B, member 3	177.499	345.173	1.13299	4.82354e-06
IFNG	interferon, gamma	10.951	43.825	2.26594	5.4219e-06
ADCYAP1	adenylate cyclase activating polypeptide 1 (pituitary)	52.456	13.618	-1.35246	5.48748e-06
SAA4	serum amyloid A4, constitutive	16.197	45.098	4.54624	5.57593e-06
PODNL1	podocan-like 1	33.528	84.132	1.47048	5.70008e-06
CDHR4	cadherin-related family member 4	0.779	4.011	3.94069	5.88343e-06
SLN	sarcolipin	29.808	61.617	4.16205	5.8846e-06
RGS20	regulator of G-protein signaling 20	7.462	36.201	1.95784	5.92758e-06
GRIK3	glutamate receptor, ionotropic, kainate 3	860.397	521.721	-1.28267	5.98465e-06
ZDHHC15	zinc finger, DHHC-type containing 15	77.481	48.902	-1.20597	6.0562e-06
PSAT1	phosphoserine aminotransferase 1	266.992	730.201	1.35509	6.42261e-06
TNIP3	TNFAIP3 interacting protein 3	20.577	35.355	1.47887	6.67955e-06
CDH9	cadherin 9, type 2 (T1-cadherin)	17.081	5.254	-4.55887	6.69817e-06
HIST1H2BF	histone cluster 1, H2bf	1.245	3.439	3.71683	6.85723e-06
COL22A1	collagen, type XXII, alpha 1	60.074	179.571	1.75892	6.95651e-06
CD300LG	CD300 molecule-like family member g	63.942	51.693	-1.35624	7.02739e-06
ERVFRDE1	NA	13.061	4.491	-1.22731	7.09373e-06
HOXB13	homeobox B13	25.013	48.969	4.48329	7.12918e-06
DDIT4L	DNA-damage-inducible transcript 4-like	646.028	368.27	-1.19579	7.19409e-06
CD27	CD27 molecule	233.372	520.047	1.11465	7.23366e-06
MAT1A	methionine adenosyltransferase I, alpha	91.185	122.578	3.57427	7.36386e-06
PDGFRL	platelet-derived growth factor receptor-like	63.139	178.423	1.0998	7.75949e-06
WFDC10B	WAP four-disulfide core domain 10B	0.958	4.323	3.93036	7.76926e-06
LRRC55	leucine rich repeat containing 55	21.609	13.293	-1.04628	8.17724e-06
SLC6A18	solute carrier family 6, member 18	283.061	115.871	-4.21076	8.23176e-06
KREMEN2	kringle containing transmembrane protein 2	2.777	11.594	1.93486	8.25938e-06
ASIP	agouti signaling protein	2.183	5.134	3.49431	8.42291e-06
BTBD11	BTB (POZ) domain containing 11	121.016	210.027	1.22879	8.44833e-06
IQSEC3	IQ motif and Sec7 domain 3	293.685	119.788	-1.4601	9.01219e-06
C6orf118	chromosome 6 open reading frame 118	0.417	1.179	3.70292	9.10748e-06
SERPINA3	serpin peptidase inhibitor, clade A (alpha-1 antiproteinase, antitrypsin), member 3	616.707	1015.04	1.71263	9.16239e-06
FGF5	fibroblast growth factor 5	6.837	40.974	3.81474	9.76342e-06
ILDR2	immunoglobulin-like domain containing receptor 2	35.751	18.156	-1.72692	1.02026e-05
ACADL	acyl-CoA dehydrogenase, long chain	911.355	740.092	-1.22228	1.042e-05
LOC221122	NA	4.628	2.19	-3.30849	1.05005e-05
AIM1L	absent in melanoma 1-like	7.544	14.811	1.82811	1.14001e-05
MAPT	microtubule-associated protein tau	2069.93	1198.08	-1.09144	1.17795e-05
ATP2B2	ATPase, Ca++ transporting, plasma membrane 2	421.578	276.994	-1.36008	1.18463e-05
CXorf59	NA	1.632	3.291	4.01019	1.25848e-05
C9orf71	NA	287.206	112.865	-2.02893	1.27054e-05
TRPM3	transient receptor potential cation channel, subfamily M, member 3	186.987	80.193	-1.51993	1.30165e-05
LOC728606	NA	2.834	1.356	-2.87082	1.31911e-05
SLC5A1	solute carrier family 5 (sodium/glucose cotransporter), member 1	1550.51	894.2	-2.20943	1.32016e-05
SLC12A8	solute carrier family 12 (potassium/chloride transporters), member 8	126.864	314.788	1.23983	1.32608e-05
CASQ2	calsequestrin 2 (cardiac muscle)	197.665	114.7	-1.15033	1.34795e-05
ALDOB	aldolase B, fructose-bisphosphate	4425.67	1870.74	-2.09243	1.54684e-05
ANO4	anoctamin 4	206.832	119.637	-1.33625	1.59373e-05
AR	androgen receptor	208.288	130.474	-1.04209	1.6187e-05
JSRP1	junctional sarcoplasmic reticulum protein 1	11.592	65.14	2.7068	1.65977e-05
FOXI2	forkhead box I2	118.96	29.216	-3.08076	1.66115e-05
LINGO4	leucine rich repeat and Ig domain containing 4	15.054	11.732	-1.32131	1.79574e-05
C19orf51	NA	20.986	41.669	1.005	1.86868e-05
HAO2	hydroxyacid oxidase 2 (long chain)	622.113	267.137	-2.35558	1.87635e-05
TMEM125	transmembrane protein 125	233.873	159.341	-1.46214	1.91556e-05
GJB2	gap junction protein, beta 2, 26kDa	625.566	919.755	1.1112	1.9292e-05
AVPR1A	arginine vasopressin receptor 1A	156.853	81.558	-1.0869	1.99944e-05
FLJ42875	NA	24.425	6.423	-2.66106	2.01817e-05
KCNJ15	potassium inwardly-rectifying channel, subfamily J, member 15	2344.68	1536.47	-1.01097	2.03355e-05
GPR172B	NA	13.175	24.781	1.97401	2.06411e-05
AQP9	aquaporin 9	230.348	508.287	1.29433	2.10168e-05
MUC12	mucin 12, cell surface associated	20.891	55.307	2.04523	2.14333e-05
MFSD2B	major facilitator superfamily domain containing 2B	4.249	14.199	1.06138	2.1474e-05
C1orf194	chromosome 1 open reading frame 194	0.543	1.65	3.60908	2.15718e-05
HSD11B2	hydroxysteroid (11-beta) dehydrogenase 2	2050.88	734.931	-1.07861	2.18228e-05
RASEF	RAS and EF-hand domain containing	170.999	108.61	-1.11131	2.22004e-05
APOC2	apolipoprotein C-II	473.46	325.954	1.22407	2.2388e-05
SLC44A4	solute carrier family 44, member 4	554.462	298.66	-1.18	2.24586e-05
FLRT3	fibronectin leucine rich transmembrane protein 3	853.923	576.809	-1.18018	2.28161e-05
CATSPER1	cation channel, sperm associated 1	4.215	10.862	1.324	2.39006e-05
CEACAM4	carcinoembryonic antigen-related cell adhesion molecule 4	7.77	18.223	1.13987	2.41608e-05
SBSN	suprabasin	2.962	66.76	3.96863	2.50455e-05
PKP3	plakophilin 3	50.784	183.053	2.54416	2.55234e-05
ODZ3	NA	104.988	418.956	1.56749	2.5878e-05
ZIC5	Zic family member 5	1.304	14.283	3.92251	2.62104e-05
SHOX2	short stature homeobox 2	4.582	33.753	2.07957	2.65753e-05
COL25A1	collagen, type XXV, alpha 1	107.323	71.215	-1.14764	2.67625e-05
PRAME	preferentially expressed antigen in melanoma	191.183	650.997	2.70318	2.69395e-05
CTSG	cathepsin G	27.57	8.69	-2.16237	2.69929e-05
LBX2	ladybird homeobox 2	11.162	18.745	1.00575	2.71294e-05
DQX1	DEAQ box RNA-dependent ATPase 1	1.964	6.704	3.62367	2.72011e-05
TMEM45A	transmembrane protein 45A	760.524	1469.99	1.00767	2.81857e-05
TNFRSF9	tumor necrosis factor receptor superfamily, member 9	52.465	109.878	1.4621	2.85135e-05
HAMP	hepcidin antimicrobial peptide	14.87	44.603	2.1446	2.86296e-05
C6orf81	NA	4.708	9.357	1.35666	2.96083e-05
TNFRSF6B	tumor necrosis factor receptor superfamily, member 6b, decoy	283.373	543.537	1.06976	3.00704e-05
CPZ	carboxypeptidase Z	54.56	190.584	1.92256	3.23993e-05
DLX4	distal-less homeobox 4	12.681	29.287	1.25876	3.35116e-05
CGN	cingulin	406.466	263.187	-1.00328	3.42479e-05
CALCR	calcitonin receptor	151.178	57.236	-1.48395	3.45747e-05
KRT79	keratin 79	0.22	3.59	3.23993	3.58374e-05
HMGCLL1	3-hydroxymethyl-3-methylglutaryl-CoA lyase-like 1	16.522	6.881	-2.63617	3.62839e-05
NPR3	natriuretic peptide receptor C/guanylate cyclase C (atrionatriuretic peptide receptor C)	1254.47	859.017	-1.24403	3.6917e-05
MNX1	motor neuron and pancreas homeobox 1	4.328	18.81	3.25226	3.7299e-05
AIF1L	allograft inflammatory factor 1-like	3015.8	2311.52	-1.00701	3.8029e-05
WDR69	WD repeat domain 69	6.416	14.329	3.48016	4.00259e-05
SSX2	synovial sarcoma, X breakpoint 2	0.535	2.211	2.47362	4.25192e-05
IL27	interleukin 27	1.829	4.092	2.29418	4.30609e-05
OTX1	orthodenticle homeobox 1	0.628	6.635	3.58358	4.39879e-05
ARX	aristaless related homeobox	16.091	38.959	3.85999	4.45066e-05
RNASE2	ribonuclease, RNase A family, 2 (liver, eosinophil-derived neurotoxin)	24.032	52.489	1.10334	4.55694e-05
TMEM27	transmembrane protein 27	3581.73	2578.63	-1.28517	4.72916e-05
ACTL8	actin-like 8	1.421	7.974	3.32597	4.77157e-05
TDRG1	testis development related 1 (non-protein coding)	0.179	0.881	2.88036	4.79716e-05
FLJ37543	NA	2.925	1.529	-2.04362	4.85251e-05
MGC29506	NA	125.876	500.241	1.36252	5.06763e-05
CTXN1	cortexin 1	44.398	86.054	1.08131	5.1773e-05
LHX8	LIM homeobox 8	6.759	24.706	4.08705	5.37994e-05
FAM110C	family with sequence similarity 110, member C	95.387	64.005	-1.13231	5.38411e-05
MYL3	myosin, light chain 3, alkali; ventricular, skeletal, slow	85.158	45.109	-1.74097	5.76795e-05
ATP1A3	ATPase, Na+/K+ transporting, alpha 3 polypeptide	47.435	63.243	1.14173	6.03917e-05
MSX2	msh homeobox 2	10.925	28.359	1.40511	6.07116e-05
PPAP2C	phosphatidic acid phosphatase type 2C	151.898	299.598	1.02484	6.08175e-05
BAI1	brain-specific angiogenesis inhibitor 1	40.276	158.211	1.41602	6.09155e-05
UGT1A10	UDP glucuronosyltransferase 1 family, polypeptide A10	51.717	241.487	4.40146	6.24717e-05
WFDC6	WAP four-disulfide core domain 6	0.018	0.303	1.6835	6.31152e-05
DHDH	dihydrodiol dehydrogenase (dimeric)	105.054	42.296	-1.49577	6.34292e-05
MUC20	mucin 20, cell surface associated	2210.75	833.285	-1.12775	6.63322e-05
HIST1H3D	histone cluster 1, H3d	8.772	16.843	1.50731	6.81341e-05
GYPA	glycophorin A (MNS blood group)	15.58	6.48	-3.01419	6.83347e-05
SOSTDC1	sclerostin domain containing 1	109.269	50.397	-2.17014	6.91397e-05
PDK4	pyruvate dehydrogenase kinase, isozyme 4	19835.4	13033.5	-1.10568	6.94259e-05
HIST1H2AE	histone cluster 1, H2ae	27.125	52.862	1.28694	6.97015e-05
C5orf46	chromosome 5 open reading frame 46	190.501	560.969	2.54513	7.05283e-05
C21orf99	NA	0.411	2.643	3.29296	7.07748e-05
IGFBP1	insulin-like growth factor binding protein 1	491.112	1380.32	2.13179	7.07986e-05
IGFL2	IGF-like family member 2	1.763	9.004	3.62841	7.19103e-05
LOC283867	NA	7.278	9.246	3.21406	7.19103e-05
ASAH2B	N-acylsphingosine amidohydrolase (non-lysosomal ceramidase) 2B	11.698	7.526	-1.49628	7.26784e-05
DDX25	DEAD (Asp-Glu-Ala-Asp) box helicase 25	6.575	2.322	-2.8782	7.39064e-05
SLCO5A1	solute carrier organic anion transporter family, member 5A1	4.034	10.561	1.68696	7.55286e-05
S100A7	S100 calcium binding protein A7	0.262	1.512	2.75554	7.61474e-05
PMCH	pro-melanin-concentrating hormone	7.454	18.652	2.84019	7.67358e-05
MATN4	matrilin 4	1.104	13.381	3.12505	7.75981e-05
GOLGA8DP	golgin A8 family, member D, pseudogene	0.291	1.138	3.25309	7.83044e-05
C1QTNF9	C1q and tumor necrosis factor related protein 9	5.576	4.466	-1.81349	7.85835e-05
CSF2	colony stimulating factor 2 (granulocyte-macrophage)	0.279	2.601	3.29102	8.05344e-05
SNORA62	small nucleolar RNA, H/ACA box 62	0.019	0.119	1.73775	8.22316e-05
GUCY2E	guanylate cyclase 2E, pseudogene	0.267	0.478	2.70347	8.55607e-05
CCDC158	coiled-coil domain containing 158	18.506	8.913	-1.63579	8.5561e-05
KRT75	keratin 75	0.201	1.108	2.66472	8.6714e-05
CHST9	carbohydrate (N-acetylgalactosamine 4-0) sulfotransferase 9	553.622	392.979	-1.6564	8.7564e-05
GIP	gastric inhibitory polypeptide	0.011	0.205	1.35746	9.02102e-05
TUBA3E	tubulin, alpha 3e	46.339	246.992	2.76494	9.06567e-05
SEMA3D	sema domain, immunoglobulin domain (Ig), short basic domain, secreted, (semaphorin) 3D	238.979	105.582	-1.40095	9.17465e-05
EYA1	eyes absent homolog 1 (Drosophila)	20.287	51.155	2.64434	9.81717e-05
UNC5D	unc-5 homolog D (C. elegans)	112.924	32.967	-2.91443	0.000100739
MUC4	mucin 4, cell surface associated	44.938	39.208	-1.2624	0.000101315
TEKT2	tektin 2 (testicular)	33.97	26.207	-1.79203	0.000101847
LOC100271831	NA	8.748	27.219	4.37237	0.000102288
FAM65C	family with sequence similarity 65, member C	479.898	362.055	-1.05235	0.000105487
LOC96610	NA	8835.45	39547.4	1.1208	0.000106276
GALR1	galanin receptor 1	16.466	7.377	-2.39228	0.000107355
GOLGA8C	golgin A8 family, member C, pseudogene	1.96	7.58	3.00862	0.000108209
CXXC4	CXXC finger protein 4	9.157	5.82	-1.54635	0.000110289
CXorf22	chromosome X open reading frame 22	3.627	6.35	3.60064	0.000114749
NLRP14	NLR family, pyrin domain containing 14	7.586	4.609	-1.24252	0.00011542
DIRAS2	DIRAS family, GTP-binding RAS-like 2	765.222	533.63	-1.07935	0.000118177
CST2	cystatin SA	6.49	7.843	3.19187	0.000118366
HMGCS2	3-hydroxy-3-methylglutaryl-CoA synthase 2 (mitochondrial)	1188.19	942.844	-2.44413	0.000119389
ACE2	angiotensin I converting enzyme (peptidyl-dipeptidase A) 2	2147.61	1434.96	-1.69077	0.000120236
ADAM12	ADAM metallopeptidase domain 12	223.777	692.944	1.05179	0.000120921
SIX2	SIX homeobox 2	11.694	55.929	1.35489	0.000121647
C1orf95	chromosome 1 open reading frame 95	126.892	60.6	-1.42512	0.000121787
HUS1B	HUS1 checkpoint homolog b (S. pombe)	2.125	3.6	1.91728	0.000124299
CILP	cartilage intermediate layer protein, nucleotide pyrophosphohydrolase	26.264	203.167	1.10508	0.000130784
C19orf77	chromosome 19 open reading frame 77	2568.86	1781.76	-1.08925	0.000131752
CELA2A	chymotrypsin-like elastase family, member 2A	0.053	0.359	1.68263	0.000135922
EFNA5	ephrin-A5	523.868	1070.44	1.24539	0.000137234
CD70	CD70 molecule	793.185	1684.72	1.57245	0.000137273
SLC47A1	solute carrier family 47, member 1	5947.73	3497.59	-1.23901	0.000140225
AGBL4	ATP/GTP binding protein-like 4	7.894	5.98	-1.10721	0.00014317
HIST1H2BM	histone cluster 1, H2bm	0.184	1.063	2.88508	0.000148872
FCER1A	Fc fragment of IgE, high affinity I, receptor for; alpha polypeptide	111.106	63.484	-1.11335	0.000149534
ANKRD31	ankyrin repeat domain 31	2.943	1.93	-2.03742	0.000153514
GPRC5A	G protein-coupled receptor, family C, group 5, member A	204.969	476.626	1.23906	0.000155873
LOC648691	NA	0.509	1.893	3.25315	0.000157992
B3GALT1	UDP-Gal:betaGlcNAc beta 1,3-galactosyltransferase, polypeptide 1	3.216	1.734	-2.40913	0.000160882
C9orf106	chromosome 9 open reading frame 106	4.019	2.778	-2.12478	0.000167097
ATP13A4	ATPase type 13A4	57.03	30.224	-1.68143	0.000167773
HBG1	hemoglobin, gamma A	60.966	4.247	-2.77974	0.000172674
C2orf82	chromosome 2 open reading frame 82	1.554	4.696	2.41299	0.000175625
WT1	Wilms tumor 1	50.626	160.919	2.21825	0.000176427
AFM	afamin	32.572	11.311	-3.32754	0.000178189
EPHA10	EPH receptor A10	19.845	43.504	2.67075	0.000180861
BAI2	brain-specific angiogenesis inhibitor 2	53.957	114.647	1.14236	0.000181633
CYP4A11	cytochrome P450, family 4, subfamily A, polypeptide 11	2739.56	1037.33	-2.39892	0.000182351
LYPD2	LY6/PLAUR domain containing 2	1.147	0.674	-2.9942	0.000184489
SIX3	SIX homeobox 3	0.64	15.052	3.28921	0.000185131
LOC145837	NA	190.612	163.631	-1.08777	0.000187715
SLC22A12	solute carrier family 22 (organic anion/urate transporter), member 12	1392.13	476.128	-2.2694	0.000191176
INSL3	insulin-like 3 (Leydig cell)	4.638	10.593	1.42435	0.000191357
L1CAM	L1 cell adhesion molecule	234.323	724.194	1.37004	0.000193602
PAX2	paired box 2	1296	1084.56	-1.00527	0.000207053
GLP1R	glucagon-like peptide 1 receptor	14.257	4.424	-2.15861	0.000210966
AQP4	aquaporin 4	105.503	67.771	-1.77285	0.000212372
JAKMIP1	janus kinase and microtubule interacting protein 1	26.883	60.415	1.33678	0.000214372
FSD1	fibronectin type III and SPRY domain containing 1	3.291	12.42	1.71482	0.000218165
DEFB103B	defensin, beta 103B	0.122	1.454	2.0446	0.000224233
KLRC2	killer cell lectin-like receptor subfamily C, member 2	4.719	13.332	1.26941	0.000224441
SST	somatostatin	793.861	218.527	-3.3556	0.000224441
VWA5B2	von Willebrand factor A domain containing 5B2	3.366	5.738	1.53786	0.000227294
FLJ25758	NA	0.77	1.019	2.81349	0.000228324
NCRNA00175	NA	10.894	4.177	-1.74487	0.000230948
SPRR3	small proline-rich protein 3	0.688	1.635	3.11472	0.00023458
IGDCC4	immunoglobulin superfamily, DCC subclass, member 4	107.871	230.468	1.38554	0.000239082
SLC22A8	solute carrier family 22 (organic anion transporter), member 8	172.514	41.843	-3.08028	0.000248627
CTLA4	cytotoxic T-lymphocyte-associated protein 4	28.297	70.289	1.24454	0.000253977
SLC22A24	solute carrier family 22, member 24	18.541	13.381	-3.03449	0.000257115
GBA3	glucosidase, beta, acid 3 (cytosolic)	1876.1	1177.09	-1.46828	0.000257826
FOSB	FBJ murine osteosarcoma viral oncogene homolog B	4798.3	2000.14	-1.31516	0.00025867
FOXA1	forkhead box A1	13.946	28.593	3.02535	0.000260479
STMN2	stathmin-like 2	8.934	33.075	3.39961	0.000261903
HIST1H1E	histone cluster 1, H1e	2.311	5.473	1.74705	0.000261903
VPREB3	pre-B lymphocyte 3	9.578	17.259	1.00675	0.000263888
CDK5R2	cyclin-dependent kinase 5, regulatory subunit 2 (p39)	3.358	7.453	3.11315	0.00026616
KRT4	keratin 4	2.2	2.759	3.30283	0.000273474
MMP9	matrix metallopeptidase 9 (gelatinase B, 92kDa gelatinase, 92kDa type IV collagenase)	661.148	1551.76	1.11109	0.000290682
LOC100216001	NA	4.813	26.325	1.85638	0.000296375
IL2	interleukin 2	0.551	1.227	2.97582	0.000305494
HIST2H2AC	histone cluster 2, H2ac	2.649	5.562	1.1707	0.000310557
SLC13A2	solute carrier family 13 (sodium-dependent dicarboxylate transporter), member 2	83.259	23.187	-3.01661	0.000310559
MORF4	mortality factor 4	3.935	3.142	-1.05407	0.00031221
DMRT3	doublesex and mab-3 related transcription factor 3	2.946	7.96	3.43669	0.000313517
SERPINB4	serpin peptidase inhibitor, clade B (ovalbumin), member 4	0.29	3.195	2.63891	0.000314506
CNGA1	cyclic nucleotide gated channel alpha 1	46.42	20.978	-1.03048	0.00031551
ANKFN1	ankyrin-repeat and fibronectin type III domain containing 1	0.859	12.427	3.05278	0.00031937
LOC642587	NA	0.821	3.78	3.18201	0.00032343
SP8	Sp8 transcription factor	3.022	7.291	3.07265	0.000324847
SULT1B1	sulfotransferase family, cytosolic, 1B, member 1	5.798	7.043	-1.89255	0.000328752
CASR	calcium-sensing receptor	64.918	45.123	-2.15257	0.000333119
SFN	stratifin	95.544	234.463	1.25363	0.000346733
AQP7	aquaporin 7	158.352	115.814	-1.06171	0.000353593
LRRN4CL	LRRN4 C-terminal like	58.207	69.307	1.42465	0.000359025
TNFSF14	tumor necrosis factor (ligand) superfamily, member 14	26.371	50.544	1.20326	0.000363016
LOC388387	NA	376.457	239.586	-2.14552	0.000369834
SP9	Sp9 transcription factor	0.02	0.344	1.59351	0.000375093
ROS1	c-ros oncogene 1 , receptor tyrosine kinase	1.439	34.107	3.28786	0.00037574
FAM26D	family with sequence similarity 26, member D	1.125	0.711	-2.87767	0.000376828
IFNB1	interferon, beta 1, fibroblast	0.174	0.421	2.6913	0.000381287
SVOPL	SVOP-like	12.451	2.327	-3.36957	0.000384744
PDZRN4	PDZ domain containing ring finger 4	28.097	9.597	-2.21755	0.000392786
CNTNAP5	contactin associated protein-like 5	43.503	18.506	-2.969	0.000401916
MMP17	matrix metallopeptidase 17 (membrane-inserted)	15.713	44.135	1.26839	0.00040638
SPIB	Spi-B transcription factor (Spi-1/PU.1 related)	14.374	31.293	1.22843	0.000411777
SOX1	SRY (sex determining region Y)-box 1	1.016	7.058	3.15138	0.000411777
TEX19	testis expressed 19	2.137	6.616	3.07409	0.000413987
HAS1	hyaluronan synthase 1	2.983	8.097	2.57119	0.000415368
C5orf23	NA	3761.87	3116.2	-1.00088	0.000420865
CLIC3	chloride intracellular channel 3	23.861	50.719	1.12551	0.000426027
ANXA8L2	annexin A8-like 2	11.983	33.684	3.30396	0.000426643
OR2AT4	olfactory receptor, family 2, subfamily AT, member 4	0.259	0.743	2.65376	0.000438831
OTOF	otoferlin	3.493	7.904	1.61771	0.000439486
CNPY1	canopy 1 homolog (zebrafish)	0.676	2.172	3.03912	0.000440903
HMSD	histocompatibility (minor) serpin domain containing	0.353	1.614	2.95885	0.000444797
SMPX	small muscle protein, X-linked	1.064	1.313	2.47857	0.000456884
PEBP4	phosphatidylethanolamine-binding protein 4	7.025	2.091	-1.87913	0.000457065
GJB3	gap junction protein, beta 3, 31kDa	9.653	20.092	1.75165	0.000459308
NKX2-3	NK2 homeobox 3	8.563	2.154	-3.35072	0.000471101
SLC5A10	solute carrier family 5 (sodium/glucose cotransporter), member 10	1479.14	837.986	-1.39182	0.000477551
LILRP2	leukocyte immunoglobulin-like receptor pseudogene 2	0.943	3.092	2.77753	0.000489899
RERGL	RERG/RAS-like	77.69	44.774	-1.46199	0.000494854
FTCD	formiminotransferase cyclodeaminase	545.871	327.378	-1.99363	0.000502438
IL22RA2	interleukin 22 receptor, alpha 2	0.404	2.827	2.95322	0.000503937
PVRL4	poliovirus receptor-related 4	30.949	32.414	1.16423	0.00050562
C9orf79	NA	1.133	0.567	-2.93115	0.000509694
CNFN	cornifelin	13.413	24.3	1.06769	0.00051472
C19orf21	chromosome 19 open reading frame 21	81.776	176.355	1.56311	0.000522454
EREG	epiregulin	9.029	72.363	2.0001	0.000523329
SPANXA2	SPANX family, member A2	0.013	0.917	1.23139	0.000527638
ASPG	asparaginase homolog (S. cerevisiae)	297.85	175.111	-2.64937	0.000532593
TM4SF19	transmembrane 4 L six family member 19	25.737	52.727	1.14739	0.000542643
WNT10A	wingless-type MMTV integration site family, member 10A	36.432	38.96	1.03446	0.000548166
CLEC18B	C-type lectin domain family 18, member B	1839.36	1071.93	-1.09747	0.000549364
NIPAL1	NIPA-like domain containing 1	24.043	10.664	-1.09738	0.000555519
C19orf59	chromosome 19 open reading frame 59	7.114	23.341	1.31389	0.000560702
PLAC1	placenta-specific 1	0.774	2.798	2.55201	0.000562094
C14orf180	chromosome 14 open reading frame 180	62.12	36.944	-2.70028	0.000570774
MST1P9	NA	263.765	108.646	-1.15947	0.00057187
QRFPR	pyroglutamylated RFamide peptide receptor	416.093	307.642	-1.46329	0.000584298
MMP3	matrix metallopeptidase 3 (stromelysin 1, progelatinase)	1.718	8.731	3.17598	0.000585077
NEUROG3	neurogenin 3	0.244	0.738	2.64954	0.000590477
PPP1R1A	protein phosphatase 1, regulatory (inhibitor) subunit 1A	329.331	1035.52	2.61693	0.000591091
ZFP92	ZFP92 zinc finger protein	6.541	4.426	-1.48071	0.000599351
GAL3ST2	galactose-3-O-sulfotransferase 2	0.942	1.561	2.76418	0.000605616
LOC285456	NA	3.223	2.277	-1.0743	0.000612376
GHSR	growth hormone secretagogue receptor	0.038	0.133	1.81959	0.000612376
C3orf65	chromosome 3 open reading frame 65	0.298	0.85	2.82973	0.000613216
MYH8	myosin, heavy chain 8, skeletal muscle, perinatal	133.632	31.425	-3.95922	0.000613944
HIST1H3B	histone cluster 1, H3b	0.252	0.892	2.75032	0.000622958
SYT9	synaptotagmin IX	207.958	124.081	-1.86333	0.000623552
ACTN2	actinin, alpha 2	28.569	45.795	1.33884	0.000632185
ZNF804B	zinc finger protein 804B	4.96	2.652	-3.31941	0.000641375
ABCA8	ATP-binding cassette, sub-family A (ABC1), member 8	151.401	88.962	-1.08523	0.000641382
CCNA1	cyclin A1	7.067	39.241	2.63582	0.000641913
OLIG3	oligodendrocyte transcription factor 3	0.855	3.069	2.76596	0.000657193
PSG1	pregnancy specific beta-1-glycoprotein 1	0.499	1.181	2.85184	0.000665383
S100G	S100 calcium binding protein G	1.012	12.919	2.24414	0.000670826
SLPI	secretory leukocyte peptidase inhibitor	408.383	819.83	2.2007	0.000674489
POU2AF1	POU class 2 associating factor 1	90.266	245.147	1.10926	0.000705995
SLC22A2	solute carrier family 22 (organic cation transporter), member 2	5253.85	3161.81	-1.4583	0.000706923
ELAVL2	ELAV (embryonic lethal, abnormal vision, Drosophila)-like 2 (Hu antigen B)	32.815	21.792	-1.09345	0.000716934
SLC16A9	solute carrier family 16, member 9 (monocarboxylic acid transporter 9)	2381.12	1243.77	-1.1179	0.000730896
SNORA26	small nucleolar RNA, H/ACA box 26	0.004	0.177	1.00824	0.000737331
GABRG1	gamma-aminobutyric acid (GABA) A receptor, gamma 1	13.88	7.149	-2.8812	0.000742741
DSCR9	Down syndrome critical region gene 9 (non-protein coding)	1.734	3.721	1.73801	0.000744884
HIST1H2BG	histone cluster 1, H2bg	10.1	23.345	1.62014	0.00076488
PRR5-ARHGAP8	PRR5-ARHGAP8 readthrough	13.157	12.544	-1.89393	0.000781266
PLA2G2A	phospholipase A2, group IIA (platelets, synovial fluid)	23.33	39.533	3.30232	0.00078171
SP5	Sp5 transcription factor	15.303	40.133	2.12701	0.00080476
BCL2L10	BCL2-like 10 (apoptosis facilitator)	12.614	7.132	-2.25735	0.000808663
C11orf86	chromosome 11 open reading frame 86	40.773	84.245	2.32439	0.000813773
HIST1H2AB	histone cluster 1, H2ab	0.115	0.308	2.22092	0.000820178
KCNH3	potassium voltage-gated channel, subfamily H (eag-related), member 3	7.078	28.511	1.17511	0.000828191
KRT77	keratin 77	0.338	1.06	2.13215	0.000830836
XCR1	chemokine (C motif) receptor 1	8.48	6.167	-1.73128	0.00084941
DUSP5P	NA	20.925	44.515	1.19632	0.000850054
WFDC13	WAP four-disulfide core domain 13	0.276	0.952	2.71561	0.000851968
PHYHIPL	phytanoyl-CoA 2-hydroxylase interacting protein-like	653.703	519.226	-1.04621	0.000866989
IL6	interleukin 6 (interferon, beta 2)	172.906	290.03	1.27139	0.000868913
GJB4	gap junction protein, beta 4, 30.3kDa	4.809	11.155	2.59054	0.000876974
PGLYRP2	peptidoglycan recognition protein 2	6.55	15.492	3.17673	0.000891493
PACRG	PARK2 co-regulated	97.133	29.013	-1.2101	0.000911335
LOC100128977	NA	6.905	5.167	-3.09201	0.000916529
RAB19	RAB19, member RAS oncogene family	23.067	17.218	-1.15129	0.000924127
RTL1	retrotransposon-like 1	0.837	15.04	2.85006	0.000928924
C9orf109	NA	9.426	20.159	1.00483	0.000931845
LOC286467	NA	3.465	12.519	1.67801	0.000933173
GPR109B	NA	15.908	35.301	1.03614	0.000944174
SLC7A13	solute carrier family 7 (anionic amino acid transporter), member 13	15.047	1.479	-3.12919	0.000954978
MAGED4B	melanoma antigen family D, 4B	81.646	221.02	1.25822	0.000958418
C6orf142	NA	29.807	30.227	-1.42351	0.000962974
LOC100192378	NA	0.524	3.954	2.88739	0.000981646
EPYC	epiphycan	1.53	44.715	3.02804	0.000995394
