# Supplementary material for: Gene and isoform expression signatures associated with tumor stage in kidney renal clear cell carcinoma
Source: BMC Syst Biol. 2013 Dec 9;7(Suppl 5):S7. doi: 10.1186/1752-0509-7-S5-S7 (PMC4028983; doi:10.1186/1752-0509-7-S5-S7)
Supplement: Additional file 3 — Differentially expressed isoforms between the early and the late stages of KIRC (FC≥2 & FDR≤0.001). [file 1752-0509-7-S5-S7-S3.xlsx]

## Sheet: File3
Isoform	geneSymbol	description	meanExpressionStage1	meanExpressionStage4	logFC	adj.P.Val
uc002kzp.2	BC009735	Homo sapiens cDNA clone IMAGE:3878708, partial cds.	5.603	13	1.13619	5.89706e-12
uc001snw.2	INHBE	Homo sapiens inhibin, beta E (INHBE), mRNA.	0.86	5.975	2.2029	6.94693e-12
uc003hki.2	SOWAHB	Homo sapiens sosondowah ankyrin repeat domain family member B (SOWAHB), mRNA.	6.267	3.128	-1.67583	7.50147e-12
uc001kxo.1	SLK	Homo sapiens STE20-like kinase (SLK), mRNA.	10.984	5.067	-2.46157	7.50147e-12
uc003swf.2	IGF2BP3	Homo sapiens insulin-like growth factor 2 mRNA binding protein 3 (IGF2BP3), mRNA.	0.765	3.105	1.7424	1.0478e-11
uc003hmy.1	TMEM150C	Homo sapiens transmembrane protein 150C (TMEM150C), mRNA.	26.147	13.268	-1.30495	1.4769e-11
uc003ilj.3	NR3C2	Homo sapiens nuclear receptor subfamily 3, group C, member 2 (NR3C2), transcript variant 1, mRNA.	4.772	2.21	-1.9583	2.29111e-11
uc001qrg.2	CDCA3	Homo sapiens cell division cycle associated 3 (CDCA3), mRNA.	2.83	8.124	1.09727	2.29111e-11
uc003lyj.2	PTTG1	Homo sapiens pituitary tumor-transforming 1 (PTTG1), mRNA.	13.841	35.692	1.02916	2.33939e-11
uc011caw.1	ENAM	Homo sapiens enamelin (ENAM), mRNA.	2.984	1.154	-2.16909	2.6225e-11
uc003oxz.1	ENPP5	Homo sapiens ectonucleotide pyrophosphatase/phosphodiesterase 5 (putative) (ENPP5), mRNA.	12.962	6.227	-1.84799	9.53661e-11
uc003gvj.3	NSUN7	Homo sapiens NOP2/Sun domain family, member 7 (NSUN7), mRNA.	2.281	1.216	-3.90577	1.42913e-10
uc002trf.1	AK054990	Homo sapiens cDNA FLJ30428 fis, clone BRACE2008941.	3.669	1.736	-1.44123	1.80914e-10
uc001ldf.2	EMX2OS	Homo sapiens EMX2 opposite strand/antisense RNA (non-protein coding) (EMX2OS), non-coding RNA.	22.713	12.819	-1.66359	2.23135e-10
uc001wrq.2	AKAP6	Homo sapiens A kinase (PRKA) anchor protein 6 (AKAP6), mRNA.	2.434	1.432	-1.1838	2.25848e-10
uc010flk.2	EPB41L5	Homo sapiens erythrocyte membrane protein band 4.1 like 5 (EPB41L5), transcript variant 4, mRNA.	6.139	2.875	-1.73225	2.89484e-10
uc003imj.2	FAM160A1	Homo sapiens family with sequence similarity 160, member A1 (FAM160A1), mRNA.	2.036	0.987	-1.20856	2.89484e-10
uc011chf.1	SCOC	Homo sapiens short coiled-coil protein (SCOC), transcript variant 5, mRNA.	3.97	1.81	-4.75232	3.76957e-10
uc001xpo.2	ALDH6A1	Homo sapiens aldehyde dehydrogenase 6 family, member A1 (ALDH6A1), nuclear gene encoding mitochondrial protein, mRNA.	30.878	14.542	-1.37647	3.83947e-10
uc011ara.1	BC069212	Homo sapiens mRNA sequence.	0.804	2.11	1.04159	3.83947e-10
uc002uhp.1	ITGA6	Homo sapiens integrin, alpha 6 (ITGA6), transcript variant 1, mRNA.	54.503	30.866	-1.15176	8.54435e-10
uc003inh.2	TRIM2	Homo sapiens tripartite motif containing 2 (TRIM2), transcript variant 1, mRNA.	18.888	9.952	-1.046	8.74248e-10
uc002shu.2	PAIP2B	Homo sapiens poly(A) binding protein interacting protein 2B (PAIP2B), mRNA.	5.747	3.188	-1.26265	8.74248e-10
uc011cbp.1	CDKL2	Homo sapiens cyclin-dependent kinase-like 2 (CDC2-related kinase) (CDKL2), mRNA.	1.556	0.796	-2.48179	8.80749e-10
uc004akc.1	PCSK5	Homo sapiens proprotein convertase subtilisin/kexin type 5 (PCSK5), transcript variant 1, mRNA.	2.096	0.865	-1.96807	9.4361e-10
uc002iug.1	HLF	Homo sapiens hepatic leukemia factor (HLF), mRNA.	6.66	3.069	-2.10672	1.00509e-09
uc001znz.2	ITPKA	Homo sapiens inositol-trisphosphate 3-kinase A (ITPKA), mRNA.	1.062	5.445	1.98644	1.10281e-09
uc002xpm.2	UBE2C	Homo sapiens ubiquitin-conjugating enzyme E2C (UBE2C), transcript variant 1, mRNA.	8.348	30.863	1.39023	1.14036e-09
uc002iht.2	KIF18B	Homo sapiens kinesin family member 18B (KIF18B), mRNA.	0.736	2.054	1.11051	1.29221e-09
uc010ebh.2	JAK3	Homo sapiens Janus kinase 3 (JAK3), mRNA.	1.916	4.197	1.30109	1.33394e-09
uc002acj.2	WDR72	Homo sapiens WD repeat domain 72 (WDR72), mRNA.	16.144	7.87	-2.27052	1.40855e-09
uc003avv.2	KDELR3	Homo sapiens KDEL (Lys-Asp-Glu-Leu) endoplasmic reticulum protein retention receptor 3 (KDELR3), transcript variant 1, mRNA.	16.368	36.462	1.00984	2.40136e-09
uc001lhb.2	ACADSB	Homo sapiens acyl-CoA dehydrogenase, short/branched chain (ACADSB), nuclear gene encoding mitochondrial protein, mRNA.	17.325	9.211	-1.68999	2.40136e-09
uc010cdn.2	CDH11	Homo sapiens cadherin 11, type 2, OB-cadherin (osteoblast) (CDH11), mRNA.	0.844	3.458	5.86787	2.59922e-09
uc003czr.2	HYAL1	Homo sapiens hyaluronoglucosaminidase 1 (HYAL1), transcript variant 1, mRNA.	5.96	3.519	-1.07822	3.31359e-09
uc002mfa.2	CRB3	Homo sapiens crumbs homolog 3 (Drosophila) (CRB3), transcript variant 2, mRNA.	27.267	18.136	-1.02997	3.43012e-09
uc001ldh.3	EMX2	Homo sapiens empty spiracles homeobox 2 (EMX2), transcript variant 1, mRNA.	32.112	17.893	-1.85826	4.18947e-09
uc003hpm.2	ARHGAP24	Homo sapiens Rho GTPase activating protein 24 (ARHGAP24), transcript variant 2, mRNA.	9.224	4.862	-1.9567	4.68369e-09
uc001flf.2	BC041646	Homo sapiens, clone IMAGE:5454236, mRNA.	4.306	9.534	1.05816	4.68369e-09
uc011cps.1	SEPP1	Homo sapiens selenoprotein P, plasma, 1 (SEPP1), transcript variant 3, mRNA.	5.656	2.908	-3.12057	5.88999e-09
uc011cbv.1	FAM47E	Homo sapiens family with sequence similarity 47, member E (FAM47E), transcript variant 2, mRNA.	1.49	0.613	-4.48621	5.88999e-09
uc003eqa.3	SLCO2A1	Homo sapiens solute carrier organic anion transporter family, member 2A1 (SLCO2A1), mRNA.	77.356	34.887	-1.4392	6.30153e-09
uc003xmb.3	TACC1	Homo sapiens transforming, acidic coiled-coil containing protein 1 (TACC1), transcript variant 3, mRNA.	8.122	4.083	-1.43592	6.63548e-09
uc003jbw.3	SLC6A19	Homo sapiens solute carrier family 6 (neutral amino acid transporter), member 19 (SLC6A19), mRNA.	25.667	7.796	-3.6446	7.19998e-09
uc001szj.1	LIN7A	Homo sapiens lin-7 homolog A (C. elegans) (LIN7A), mRNA.	18.786	9.955	-1.47033	7.76857e-09
uc002jkt.2	GPRC5C	Homo sapiens G protein-coupled receptor, family C, group 5, member C (GPRC5C), transcript variant 2, mRNA.	5.313	3.309	-2.72514	7.76857e-09
uc003dgy.3	CACNA1D	Homo sapiens calcium channel, voltage-dependent, L type, alpha 1D subunit (CACNA1D), transcript variant 3, mRNA.	1.15	0.547	-2.84586	8.79117e-09
uc002emb.2	GPR56	Homo sapiens G protein-coupled receptor 56 (GPR56), transcript variant 1, mRNA.	15.811	6.123	-6.40356	1.14657e-08
uc002rdx.2	HS1BP3	Homo sapiens HCLS1 binding protein 3 (HS1BP3), mRNA.	1.168	0.574	-1.11384	1.15882e-08
uc004agr.2	PGM5	Homo sapiens phosphoglucomutase 5 (PGM5), mRNA.	12.744	6.79	-1.02094	1.26519e-08
uc003djo.1	DNASE1L3	Homo sapiens deoxyribonuclease I-like 3 (DNASE1L3), mRNA.	14.313	6.87	-2.44997	1.28389e-08
uc004bhg.3	BSPRY	Homo sapiens B-box and SPRY domain containing (BSPRY), mRNA.	4.604	1.926	-3.72788	1.33723e-08
uc003bfj.2	ARHGAP8	Homo sapiens Rho GTPase activating protein 8 (ARHGAP8), transcript variant 1, mRNA.	0.599	0.366	-4.05111	1.33723e-08
uc002iym.3	CA4	Homo sapiens carbonic anhydrase IV (CA4), mRNA.	20.078	6.696	-2.617	1.49209e-08
uc003dea.1	SEMA3G	Homo sapiens sema domain, immunoglobulin domain (Ig), short basic domain, secreted, (semaphorin) 3G (SEMA3G), mRNA.	14.235	6.549	-1.3333	1.72075e-08
uc002xyn.3	PCK1	Homo sapiens phosphoenolpyruvate carboxykinase 1 (soluble) (PCK1), mRNA.	120.919	36.075	-3.158	1.91899e-08
uc001hyp.2	CHRM3	Homo sapiens cholinergic receptor, muscarinic 3 (CHRM3), mRNA.	1.649	0.633	-1.53215	2.1605e-08
uc003puk.1	AMD1	Homo sapiens adenosylmethionine decarboxylase 1 (AMD1), transcript variant 1, mRNA.	73.627	38.675	-1.00013	2.17512e-08
uc010dmg.1	ASXL3	Homo sapiens additional sex combs like 3 (Drosophila) (ASXL3), mRNA.	0.739	0.369	-1.97238	2.26744e-08
uc003xlz.2	TACC1	Homo sapiens transforming, acidic coiled-coil containing protein 1 (TACC1), transcript variant 3, mRNA.	5.928	2.573	-4.22989	2.28907e-08
uc001von.2	ZIC2	Homo sapiens Zic family member 2 (ZIC2), mRNA.	0.053	0.857	3.94457	2.28907e-08
uc011byf.1	TBC1D1	Homo sapiens TBC1 (tre-2/USP6, BUB2, cdc16) domain family, member 1 (TBC1D1), transcript variant 1, mRNA.	8.568	3.596	-3.54566	2.28907e-08
uc011azn.1	VIPR1	Homo sapiens vasoactive intestinal peptide receptor 1 (VIPR1), transcript variant 5, mRNA.	0.793	0.2	-5.18049	2.28907e-08
uc003anb.2	TIMP3	Homo sapiens TIMP metallopeptidase inhibitor 3 (TIMP3), mRNA.	332.786	178.931	-1.02008	2.30403e-08
uc003gzl.2	SPATA18	Homo sapiens spermatogenesis associated 18 (SPATA18), mRNA.	4.61	2.261	-3.17837	2.33222e-08
uc002lih.1	RNF152	Homo sapiens ring finger protein 152 (RNF152), mRNA.	12.463	6.002	-1.15166	2.33222e-08
uc003mlw.1	GFPT2	Homo sapiens glutamine-fructose-6-phosphate transaminase 2 (GFPT2), mRNA.	4.45	17.106	1.68939	2.33222e-08
uc002ldw.3	ACAA2	Homo sapiens acetyl-CoA acyltransferase 2 (ACAA2), nuclear gene encoding mitochondrial protein, mRNA.	104.021	65.746	-1.00521	2.3404e-08
uc010uyy.1	SHISA9	Homo sapiens shisa homolog 9 (Xenopus laevis) (SHISA9), transcript variant 1, mRNA.	4.082	1.956	-1.76717	2.34681e-08
uc003frh.1	MASP1	Homo sapiens mannan-binding lectin serine peptidase 1 (C4/C2 activating component of Ra-reactive factor) (MASP1), transcript variant 1, mRNA.	4.246	2.009	-2.27316	2.42586e-08
uc003gvx.3	LIMCH1	Homo sapiens LIM and calponin homology domains 1 (LIMCH1), transcript variant 3, mRNA.	1.682	0.63	-5.03679	2.58065e-08
uc002iwf.2	RNF43	Homo sapiens ring finger protein 43 (RNF43), mRNA.	0.68	0.354	-2.3741	2.75624e-08
uc002fsp.2	MYO1C	Homo sapiens myosin IC (MYO1C), transcript variant 1, mRNA.	11.51	5.501	-1.56811	2.81164e-08
uc003ziz.1	RLN2	Homo sapiens relaxin 2 (RLN2), transcript variant 2, mRNA.	1.145	0.534	-3.85946	2.93883e-08
uc004deg.3	TSPAN7	Homo sapiens tetraspanin 7 (TSPAN7), mRNA.	45.879	19.859	-3.94184	2.95519e-08
uc001swu.2	TBC1D15	Homo sapiens TBC1 domain family, member 15 (TBC1D15), transcript variant 1, mRNA.	12.642	7.763	-2.12106	2.98639e-08
uc001yfn.2	AK7	Homo sapiens adenylate kinase 7 (AK7), mRNA.	2.363	1.587	-1.18607	3.46604e-08
uc001voo.2	PCCA	Homo sapiens propionyl CoA carboxylase, alpha polypeptide (PCCA), nuclear gene encoding mitochondrial protein, transcript variant 1, mRNA.	24.532	14.108	-1.55644	3.46604e-08
uc003gih.1	STK32B	Homo sapiens serine/threonine kinase 32B (STK32B), mRNA.	23.918	13.389	-1.09781	3.64152e-08
uc003jbh.3	TPPP	Homo sapiens tubulin polymerization promoting protein (TPPP), mRNA.	8.734	4.302	-1.41275	3.87097e-08
uc003hsv.3	FAM190A	Homo sapiens family with sequence similarity 190, member A (FAM190A), transcript variant 1, mRNA.	0.244	0.108	-2.12597	3.90657e-08
uc002ikw.1	WNT9B	Homo sapiens wingless-type MMTV integration site family, member 9B (WNT9B), mRNA.	0.205	0.097	-3.28231	3.99261e-08
uc003gqs.2	PPARGC1A	Homo sapiens peroxisome proliferator-activated receptor gamma, coactivator 1 alpha (PPARGC1A), mRNA.	12.106	6.538	-1.51303	3.99261e-08
uc010fca.1	AK311113	Homo sapiens cDNA FLJ38877 fis, clone MESAN2015277.	1.743	0.882	-1.36767	4.22137e-08
uc003czs.2	HYAL1	Homo sapiens hyaluronoglucosaminidase 1 (HYAL1), transcript variant 8, mRNA.	1.246	0.542	-2.97115	4.24899e-08
uc002egw.2	TOX3	Homo sapiens TOX high mobility group box family member 3 (TOX3), transcript variant 1, mRNA.	5.068	1.423	-3.31934	4.32233e-08
uc004ams.1	FRMD3	Homo sapiens FERM domain containing 3 (FRMD3), transcript variant 1, mRNA.	14.484	7.17	-1.33793	4.41399e-08
uc003tbv.1	AQP1	Homo sapiens aquaporin 1 (Colton blood group) (AQP1), transcript variant 1, mRNA.	646.787	318.373	-1.35375	4.62104e-08
uc001szi.3	AK022997	Homo sapiens cDNA FLJ12935 fis, clone NT2RP2004982.	19.627	11.184	-1.28805	4.71666e-08
uc001akg.3	ARHGEF16	Homo sapiens Rho guanine nucleotide exchange factor (GEF) 16 (ARHGEF16), mRNA.	15.133	9.043	-1.20549	4.74665e-08
uc003hrg.2	ABCG2	Homo sapiens ATP-binding cassette, sub-family G (WHITE), member 2 (ABCG2), mRNA.	7.584	3.916	-2.13275	4.99421e-08
uc003yby.1	ZNF704	Homo sapiens zinc finger protein 704 (ZNF704), mRNA.	8.187	4.611	-1.095	5.04518e-08
uc003hvr.2	EMCN	Homo sapiens endomucin (EMCN), transcript variant 1, mRNA.	39.012	17.41	-1.66722	5.1872e-08
uc011lmo.1	NFIB	Homo sapiens nuclear factor I/B (NFIB), transcript variant 3, mRNA.	1.122	0.48	-3.41178	5.54329e-08
uc003ker.2	CRHBP	Homo sapiens corticotropin releasing hormone binding protein (CRHBP), mRNA.	3.084	1.114	-1.61724	5.71653e-08
uc010dlb.1	IMPA2	Homo sapiens inositol(myo)-1(or 4)-monophosphatase 2 (IMPA2), mRNA.	1.002	0.583	-1.28643	5.93181e-08
uc003has.2	KDR	Homo sapiens kinase insert domain receptor (a type III receptor tyrosine kinase) (KDR), mRNA.	99.288	50.936	-1.17095	6.32612e-08
uc001gtv.2	ASPM	Homo sapiens asp (abnormal spindle) homolog, microcephaly associated (Drosophila) (ASPM), transcript variant 2, mRNA.	0.3	0.925	1.71788	6.33456e-08
uc011cvh.1	TMEM232	Homo sapiens transmembrane protein 232 (TMEM232), mRNA.	1.27	0.702	-2.64827	6.44394e-08
uc003hjx.2	FAM47E	Homo sapiens family with sequence similarity 47, member E (FAM47E), transcript variant 1, mRNA.	2.417	1.201	-1.91514	6.60118e-08
uc010aml.2	AKAP6	Homo sapiens A kinase (PRKA) anchor protein 6 (AKAP6), mRNA.	0.497	0.323	-1.1286	6.64228e-08
uc002jmj.3	C17orf28	Homo sapiens chromosome 17 open reading frame 28 (C17orf28), mRNA.	7.556	4.271	-1.86526	6.98857e-08
uc001alo.3	BC037321	Homo sapiens clone 23927 mRNA sequence.	1.571	0.66	-1.69709	7.2926e-08
uc001dlb.2	DDAH1	Homo sapiens dimethylarginine dimethylaminohydrolase 1 (DDAH1), transcript variant 1, mRNA.	14.49	7.971	-1.2579	7.7422e-08
uc010qen.1	PARD3	Homo sapiens par-3 partitioning defective 3 homolog (C. elegans) (PARD3), transcript variant 5, mRNA.	3.114	1.548	-4.37998	8.44203e-08
uc003kce.1	ZNF366	Homo sapiens zinc finger protein 366 (ZNF366), mRNA.	5.387	2.733	-1.27785	8.55067e-08
uc003eim.1	ALDH1L1	Homo sapiens aldehyde dehydrogenase 1 family, member L1 (ALDH1L1), mRNA.	58.724	30.097	-2.74173	8.55067e-08
uc001vyz.2	NDRG2	Homo sapiens NDRG family member 2 (NDRG2), transcript variant 5, mRNA.	11.135	4.481	-5.69379	8.63093e-08
uc001thz.3	SLC5A8	Homo sapiens solute carrier family 5 (iodide transporter), member 8 (SLC5A8), mRNA.	21.249	12.285	-3.71373	8.68174e-08
uc002teb.1	SULT1C4	Homo sapiens sulfotransferase family, cytosolic, 1C, member 4 (SULT1C4), mRNA.	35.105	17.478	-1.63123	8.79696e-08
uc002kel.1	CD7	Homo sapiens CD7 molecule (CD7), mRNA.	7.182	32.125	1.02188	9.08169e-08
uc003kha.1	RASGRF2	Homo sapiens Ras protein-specific guanine nucleotide-releasing factor 2 (RASGRF2), mRNA.	4.573	2.437	-1.35439	9.12994e-08
uc003oya.1	ENPP5	Homo sapiens ectonucleotide pyrophosphatase/phosphodiesterase 5 (putative) (ENPP5), mRNA.	5.101	2.33	-3.77908	9.24981e-08
uc001xrr.2	BATF	Homo sapiens basic leucine zipper transcription factor, ATF-like (BATF), mRNA.	5.304	11.743	1.04956	9.29652e-08
uc010pyb.1	RYR2	Homo sapiens ryanodine receptor 2 (cardiac) (RYR2), mRNA.	0.339	1.273	2.33563	9.49657e-08
uc002ttp.2	NCKAP5	Homo sapiens NCK-associated protein 5 (NCKAP5), transcript variant 1, mRNA.	1.5	0.748	-1.04451	9.57163e-08
uc001dht.2	USP33	Homo sapiens ubiquitin specific peptidase 33 (USP33), transcript variant 1, mRNA.	3.005	1.73	-3.13446	1.16107e-07
uc002nzz.2	DMKN	Homo sapiens dermokine (DMKN), transcript variant 9, mRNA.	0.948	0.551	-4.46034	1.1684e-07
uc002qpb.1	ZNF549	Homo sapiens zinc finger protein 549 (ZNF549), transcript variant 1, mRNA.	2.801	1.191	-5.33995	1.1684e-07
uc003bfv.1	KIAA0930	Homo sapiens KIAA0930 (KIAA0930), transcript variant 2, mRNA.	2.586	7.531	1.90114	1.25486e-07
uc003egg.1	ADCY5	Homo sapiens adenylate cyclase 5 (ADCY5), transcript variant 2, mRNA.	6.129	3.657	-2.31322	1.25992e-07
uc002sng.2	TACR1	Homo sapiens tachykinin receptor 1 (TACR1), transcript variant long, mRNA.	0.729	0.367	-1.60185	1.27569e-07
uc010ikh.1	MAPK10	Homo sapiens mitogen-activated protein kinase 10 (MAPK10), transcript variant 3, mRNA.	0.647	0.33	-3.23123	1.30977e-07
uc003ifm.2	HSPA4L	Homo sapiens heat shock 70kDa protein 4-like (HSPA4L), mRNA.	12.081	7.075	-1.62631	1.35149e-07
uc001tvk.1	AK096932	Homo sapiens cDNA FLJ39613 fis, clone SKNSH2009357.	0.939	2.892	4.1244	1.37966e-07
uc010brr.1	TMEM204	Homo sapiens transmembrane protein 204 (TMEM204), mRNA.	24.363	12.777	-1.04628	1.38173e-07
uc002uhw.3	RAPGEF4	Homo sapiens Rap guanine nucleotide exchange factor (GEF) 4 (RAPGEF4), transcript variant 2, mRNA.	11.934	6.599	-1.04268	1.38302e-07
uc001kyu.2	ADD3	Homo sapiens adducin 3 (gamma) (ADD3), transcript variant 1, mRNA.	22.022	13.054	-2.40566	1.38621e-07
uc004dun.1	USP51	Homo sapiens ubiquitin specific peptidase 51 (USP51), mRNA.	3.098	1.88	-1.03999	1.46035e-07
uc002ruc.3	SLC3A1	Homo sapiens solute carrier family 3 (cystine, dibasic and neutral amino acid transporters, activator of cystine, dibasic and neutral amino acid transport), member 1 (SLC3A1), mRNA.	492.184	274.659	-1.85239	1.47712e-07
uc001hhq.1	IRF6	Homo sapiens interferon regulatory factor 6 (IRF6), transcript variant 1, mRNA.	9.74	3.634	-3.03439	1.48499e-07
uc011lbv.1	FGFR1	Homo sapiens fibroblast growth factor receptor 1 (FGFR1), transcript variant 12, mRNA.	4.136	1.719	-5.0388	1.48499e-07
uc003kek.2	IQGAP2	Homo sapiens IQ motif containing GTPase activating protein 2 (IQGAP2), mRNA.	9.49	5.9	-1.32408	1.50068e-07
uc002utb.2	SDPR	Homo sapiens serum deprivation response (SDPR), mRNA.	69.482	37.232	-1.13521	1.5179e-07
uc001kgm.2	SLC16A12	Homo sapiens solute carrier family 16, member 12 (monocarboxylic acid transporter 12) (SLC16A12), mRNA.	32.234	18.529	-1.90053	1.54315e-07
uc001czv.2	NFIA	Homo sapiens nuclear factor I/A (NFIA), transcript variant 2, mRNA.	2.848	1.769	-2.1905	1.54707e-07
uc001svp.2	RAB3IP	Homo sapiens RAB3A interacting protein (rabin3) (RAB3IP), transcript variant alpha 2, mRNA.	9.594	5.551	-1.61419	1.55181e-07
uc010tqo.1	L2HGDH	Homo sapiens L-2-hydroxyglutarate dehydrogenase (L2HGDH), nuclear gene encoding mitochondrial protein, mRNA.	2.291	1.342	-1.56351	1.57741e-07
uc011ccc.1	CCNG2	Homo sapiens cyclin G2 (CCNG2), mRNA.	17.645	9.669	-1.03383	1.58977e-07
uc002pay.1	EXOC3L2	Homo sapiens exocyst complex component 3-like 2 (EXOC3L2), mRNA.	43.464	23.27	-1.01197	1.61727e-07
uc003egh.1	ADCY5	Homo sapiens adenylate cyclase 5 (ADCY5), transcript variant 1, mRNA.	12.169	7.775	-1.7734	1.6332e-07
uc001aki.2	ARHGEF16	Homo sapiens Rho guanine nucleotide exchange factor (GEF) 16 (ARHGEF16), mRNA.	4.113	2.358	-3.22558	1.67069e-07
uc003nas.1	GFOD1	Homo sapiens glucose-fructose oxidoreductase domain containing 1 (GFOD1), transcript variant 2, mRNA.	1.678	0.882	-1.64216	1.68117e-07
uc001txf.2	AF086288	Homo sapiens full length insert cDNA clone ZD48A05.	2.692	1.609	-1.05215	1.74356e-07
uc001ffb.2	SHE	Homo sapiens Src homology 2 domain containing E (SHE), mRNA.	8.62	4.507	-2.62825	1.75469e-07
uc001kgp.1	PANK1	Homo sapiens pantothenate kinase 1 (PANK1), transcript variant alpha, mRNA.	2.738	1.634	-1.63946	1.78963e-07
uc003gvw.3	LIMCH1	Homo sapiens LIM and calponin homology domains 1 (LIMCH1), transcript variant 3, mRNA.	10.106	5.181	-4.07167	1.83998e-07
uc010ikf.2	ARHGAP24	Homo sapiens Rho GTPase activating protein 24 (ARHGAP24), transcript variant 3, mRNA.	17.977	11.103	-1.51135	1.83998e-07
uc003dik.2	IL17RD	Homo sapiens interleukin 17 receptor D (IL17RD), mRNA.	4.357	2.594	-1.00643	1.84105e-07
uc001raw.3	APOLD1	Homo sapiens apolipoprotein L domain containing 1 (APOLD1), transcript variant 2, mRNA.	133.784	68.929	-1.29769	1.85029e-07
uc003jti.2	RNF180	Homo sapiens ring finger protein 180 (RNF180), transcript variant 1, mRNA.	5.886	3.117	-1.0204	1.88142e-07
uc010ktx.2	ISPD	Homo sapiens isoprenoid synthase domain containing (ISPD), transcript variant 1, mRNA.	1.719	1.04	-1.81168	1.88142e-07
uc002jds.1	SCN4A	Homo sapiens sodium channel, voltage-gated, type IV, alpha subunit (SCN4A), mRNA.	2.118	0.872	-1.46665	2.01281e-07
uc003qai.2	NCOA7	Homo sapiens nuclear receptor coactivator 7 (NCOA7), transcript variant 1, mRNA.	5.945	2.679	-3.42939	2.01765e-07
uc002uku.2	LOC401022	Homo sapiens uncharacterized LOC401022 (LOC401022), non-coding RNA.	9.12	4.809	-1.02505	2.08967e-07
uc003zny.1	ACER2	Homo sapiens alkaline ceramidase 2 (ACER2), mRNA.	3.75	2.238	-1.11575	2.13275e-07
uc010rgn.1	CRY2	Homo sapiens cryptochrome 2 (photolyase-like) (CRY2), transcript variant 1, mRNA.	19.986	11.654	-1.24963	2.16878e-07
uc002mgd.1	INSR	Homo sapiens insulin receptor (INSR), transcript variant 1, mRNA.	32.979	18.906	-1.79482	2.1742e-07
uc003iyk.2	SORBS2	Homo sapiens sorbin and SH3 domain containing 2 (SORBS2), transcript variant 3, mRNA.	6.185	3.773	-2.32803	2.25194e-07
uc010vyy.1	SLC47A1	Homo sapiens solute carrier family 47, member 1 (SLC47A1), mRNA.	1.198	0.511	-4.65344	2.25194e-07
uc002dcd.2	SHISA9	Homo sapiens shisa homolog 9 (Xenopus laevis) (SHISA9), transcript variant 2, mRNA.	3.813	2.342	-1.92448	2.28846e-07
uc001usb.3	FLT1	Homo sapiens fms-related tyrosine kinase 1 (vascular endothelial growth factor/vascular permeability factor receptor) (FLT1), transcript variant 1, mRNA.	32.18	15.649	-1.78202	2.32782e-07
uc003gzk.1	SPATA18	Homo sapiens spermatogenesis associated 18 (SPATA18), mRNA.	0.489	0.223	-3.29376	2.391e-07
uc010ida.1	STK32B	Homo sapiens serine/threonine kinase 32B (STK32B), mRNA.	0.422	0.124	-4.53284	2.41966e-07
uc009vpn.1	TMCO4	Homo sapiens transmembrane and coiled-coil domains 4 (TMCO4), mRNA.	0.871	0.522	-1.1939	2.44974e-07
uc001jad.2	ZNF33B	Homo sapiens zinc finger protein 33B (ZNF33B), mRNA.	0.498	0.304	-1.30591	2.50505e-07
uc001qbg.2	ROBO4	Homo sapiens roundabout, axon guidance receptor, homolog 4 (Drosophila) (ROBO4), mRNA.	37.584	20.927	-1.00167	2.54632e-07
uc001vsj.3	ATP11A	Homo sapiens ATPase, class VI, type 11A (ATP11A), transcript variant 2, mRNA.	40.479	20.959	-1.34891	2.63598e-07
uc001aln.2	AJAP1	Homo sapiens adherens junctions associated protein 1 (AJAP1), transcript variant 1, mRNA.	3.661	1.886	-1.5168	2.65959e-07
uc003fri.2	MASP1	Homo sapiens mannan-binding lectin serine peptidase 1 (C4/C2 activating component of Ra-reactive factor) (MASP1), transcript variant 2, mRNA.	11.627	7.949	-2.91015	2.75556e-07
uc002qbh.2	ZNF677	Homo sapiens zinc finger protein 677 (ZNF677), mRNA.	1.824	1.085	-1.39585	2.9077e-07
uc003lnn.1	KCTD16	Homo sapiens potassium channel tetramerisation domain containing 16 (KCTD16), mRNA.	0.902	0.436	-3.51655	2.94874e-07
uc010aaq.2	FLT1	Homo sapiens fms-related tyrosine kinase 1 (vascular endothelial growth factor/vascular permeability factor receptor) (FLT1), transcript variant 1, mRNA.	46.097	25.864	-1.49201	3.01167e-07
uc011ecv.1	SGK1	Homo sapiens serum/glucocorticoid regulated kinase 1 (SGK1), transcript variant 4, mRNA.	7.633	4.148	-1.18891	3.07819e-07
uc003iww.2	ACSL1	Homo sapiens acyl-CoA synthetase long-chain family member 1 (ACSL1), mRNA.	13.694	7.774	-2.16316	3.07917e-07
uc003pcc.1	AX746830	Homo sapiens cDNA FLJ33858 fis, clone CTONG2006129.	0.212	0.141	-1.5742	3.16656e-07
uc001bni.1	C1orf172	Homo sapiens chromosome 1 open reading frame 172 (C1orf172), mRNA.	3.787	1.89	-1.20197	3.22956e-07
uc004epr.2	AMOT	Homo sapiens angiomotin (AMOT), transcript variant 1, mRNA.	6.39	3.389	-1.47622	3.23287e-07
uc002kow.1	PIEZO2	Homo sapiens piezo-type mechanosensitive ion channel component 2 (PIEZO2), mRNA.	2.94	1.412	-1.99018	3.25691e-07
uc002ihv.2	C1QL1	Homo sapiens complement component 1, q subcomponent-like 1 (C1QL1), mRNA.	23.363	69.571	2.13453	3.31868e-07
uc001dvj.1	VAV3	Homo sapiens vav 3 guanine nucleotide exchange factor (VAV3), transcript variant 2, mRNA.	34.123	21.412	-1.57642	3.37363e-07
uc002rag.2	CYS1	Homo sapiens cystin 1 (CYS1), mRNA.	64.71	40.24	-1.31095	3.37389e-07
uc001cit.3	C1orf210	Homo sapiens chromosome 1 open reading frame 210 (C1orf210), transcript variant 1, mRNA.	14.609	8.012	-1.88584	3.37904e-07
uc002elz.1	GPR56	Homo sapiens G protein-coupled receptor 56 (GPR56), transcript variant 1, mRNA.	2.482	2.056	-2.91932	3.41799e-07
uc002kvd.2	OSBPL1A	Homo sapiens oxysterol binding protein-like 1A (OSBPL1A), transcript variant 1, mRNA.	10.205	6.34	-1.11848	3.4202e-07
uc011csr.1	RGNEF	Homo sapiens 190 kDa guanine nucleotide exchange factor (RGNEF), transcript variant 3, mRNA.	17.468	10.151	-1.71204	3.42524e-07
uc004bjt.1	ASTN2	Homo sapiens astrotactin 2 (ASTN2), transcript variant 1, mRNA.	1.593	0.606	-1.78476	3.49464e-07
uc003dxy.2	ZBED2	Homo sapiens zinc finger, BED-type containing 2 (ZBED2), mRNA.	0.662	2.179	1.8601	3.52337e-07
uc003hqd.2	SLC10A6	Homo sapiens solute carrier family 10 (sodium/bile acid cotransporter family), member 6 (SLC10A6), mRNA.	1.768	0.901	-1.50716	3.69451e-07
uc003vqw.3	PODXL	Homo sapiens podocalyxin-like (PODXL), transcript variant 1, mRNA.	19.668	9.825	-1.69624	3.73232e-07
uc003zpp.1	DMRTA1	Homo sapiens DMRT-like family A1 (DMRTA1), mRNA.	5.819	3.557	-1.08365	3.74813e-07
uc002ruv.2	EPAS1	Homo sapiens endothelial PAS domain protein 1 (EPAS1), mRNA.	294.595	155.674	-1.06861	3.83182e-07
uc010fjf.2	C2orf40	Homo sapiens chromosome 2 open reading frame 40 (C2orf40), mRNA.	13.951	6.072	-1.85223	3.84955e-07
uc010bfi.1	WDR72	Homo sapiens WD repeat domain 72 (WDR72), mRNA.	0.627	0.256	-4.3031	3.85261e-07
uc002rty.2	SLC3A1	Homo sapiens solute carrier family 3 (cystine, dibasic and neutral amino acid transporters, activator of cystine, dibasic and neutral amino acid transport), member 1 (SLC3A1), mRNA.	15.603	9.096	-1.60187	4.04359e-07
uc003gpa.2	LDB2	Homo sapiens LIM domain binding 2 (LDB2), transcript variant 2, mRNA.	24.418	14.276	-1.01303	4.08385e-07
uc003iyb.2	SORBS2	Homo sapiens sorbin and SH3 domain containing 2 (SORBS2), transcript variant 8, mRNA.	18.258	11.591	-1.67915	4.23456e-07
uc001dud.2	S1PR1	Homo sapiens sphingosine-1-phosphate receptor 1 (S1PR1), mRNA.	41.041	22.922	-1.29796	4.27983e-07
uc001ffp.2	KCNN3	Homo sapiens potassium intermediate/small conductance calcium-activated channel, subfamily N, member 3 (KCNN3), transcript variant 1, mRNA.	4.305	2.012	-1.47006	4.35756e-07
uc010cqq.1	SLC47A1	Homo sapiens solute carrier family 47, member 1 (SLC47A1), mRNA.	2.014	1.01	-3.89919	4.71915e-07
uc001wpp.1	CMA1	Homo sapiens chymase 1, mast cell (CMA1), mRNA.	0.338	0.031	-4.30457	4.72494e-07
uc011dkv.1	ZNF204P	Homo sapiens zinc finger protein 204, pseudogene (ZNF204P), non-coding RNA.	7.792	4.701	-1.03611	4.85602e-07
uc003yih.1	C8orf47	Homo sapiens chromosome 8 open reading frame 47 (C8orf47), transcript variant 1, mRNA.	12.205	9.384	-1.93016	4.87305e-07
uc001muz.2	FBXO3	Homo sapiens F-box protein 3 (FBXO3), transcript variant 1, mRNA.	30.212	19.181	-1.0952	4.87527e-07
uc011mkc.1	CXorf30	Homo sapiens chromosome X open reading frame 30 (CXorf30), mRNA.	0.153	0.346	3.70105	4.98392e-07
uc003hwc.2	SLC39A8	Homo sapiens solute carrier family 39 (zinc transporter), member 8 (SLC39A8), transcript variant 2, mRNA.	9.465	5.17	-1.47452	4.98392e-07
uc004brz.3	SH2D3C	Homo sapiens SH2 domain containing 3C (SH2D3C), transcript variant 4, mRNA.	1.901	1.037	-2.32426	5.22643e-07
uc001wjg.3	BCL2L2	Homo sapiens BCL2-like 2 (BCL2L2), transcript variant 1, mRNA.	9.636	1.634	-5.97053	5.2529e-07
uc001cix.2	CDC20	Homo sapiens cell division cycle 20 homolog (S. cerevisiae) (CDC20), mRNA.	3.572	11.155	1.25056	5.40797e-07
uc003pfl.2	FAM135A	Homo sapiens family with sequence similarity 135, member A (FAM135A), transcript variant 1, mRNA.	1.16	0.77	-2.74582	5.40797e-07
uc003ibs.2	UGT8	Homo sapiens UDP glycosyltransferase 8 (UGT8), transcript variant 1, mRNA.	8.842	5.165	-1.57616	5.4615e-07
uc004ags.1	AK130904	Homo sapiens cDNA FLJ44540 fis, clone UTERU3005230.	5.987	2.468	-1.56987	5.52193e-07
uc003fsx.2	FGF12	Homo sapiens fibroblast growth factor 12 (FGF12), transcript variant 1, mRNA.	1.427	0.818	-1.29705	5.60861e-07
uc003erl.1	AX746877	Homo sapiens cDNA FLJ33936 fis, clone CTONG2017939.	0.202	0.816	3.73635	6.31429e-07
uc002uhu.2	RAPGEF4	Homo sapiens Rap guanine nucleotide exchange factor (GEF) 4 (RAPGEF4), transcript variant 1, mRNA.	0.064	0.037	-2.88697	6.3802e-07
uc001pch.2	TMEM135	Homo sapiens transmembrane protein 135 (TMEM135), transcript variant 1, mRNA.	10.959	7.155	-3.98339	6.40082e-07
uc002usf.2	GLS	Homo sapiens glutaminase (GLS), nuclear gene encoding mitochondrial protein, transcript variant 1, mRNA.	9.183	5.07	-5.59922	6.41135e-07
uc001def.1	WLS	Homo sapiens wntless homolog (Drosophila) (WLS), transcript variant 1, mRNA.	43.095	27.844	-1.13563	6.45631e-07
uc002vdf.1	MAP2	Homo sapiens microtubule-associated protein 2 (MAP2), transcript variant 4, mRNA.	6.652	4.052	-1.08333	6.48424e-07
uc003ehg.2	KALRN	Homo sapiens kalirin, RhoGEF kinase (KALRN), transcript variant 1, mRNA.	0.803	0.343	-4.04785	6.487e-07
uc003hkr.2	CXCL13	Homo sapiens chemokine (C-X-C motif) ligand 13 (CXCL13), mRNA.	5.538	27.774	2.20119	6.487e-07
uc002wlg.1	SLC23A2	Homo sapiens solute carrier family 23 (nucleobase transporters), member 2 (SLC23A2), transcript variant 1, mRNA.	9.478	5.525	-1.15942	6.487e-07
uc003epz.1	C3orf36	Homo sapiens chromosome 3 open reading frame 36 (C3orf36), mRNA.	3.96	1.989	-1.27247	6.78945e-07
uc001dqw.3	SLC44A3	Homo sapiens solute carrier family 44, member 3 (SLC44A3), transcript variant 2, mRNA.	3.158	1.602	-4.45188	6.78945e-07
uc002yme.2	CYYR1	Homo sapiens cysteine/tyrosine-rich 1 (CYYR1), mRNA.	6.073	3.178	-1.8665	6.86373e-07
uc003dlc.2	PTPRG	Homo sapiens protein tyrosine phosphatase, receptor type, G (PTPRG), mRNA.	11.767	6.495	-1.34858	6.884e-07
uc001rgp.1	KRAS	Homo sapiens v-Ki-ras2 Kirsten rat sarcoma viral oncogene homolog (KRAS), transcript variant a, mRNA.	1.168	0.724	-3.02669	7.0275e-07
uc003bfg.1	PRR5-ARHGAP8	Homo sapiens PRR5-ARHGAP8 readthrough (PRR5-ARHGAP8), mRNA.	0.228	0.122	-2.84498	7.04495e-07
uc003iut.2	NEIL3	Homo sapiens nei endonuclease VIII-like 3 (E. coli) (NEIL3), mRNA.	0.52	1.191	1.04881	7.11425e-07
uc002kzq.3	MOCOS	Homo sapiens molybdenum cofactor sulfurase (MOCOS), mRNA.	1.909	4.925	1.71002	7.15155e-07
uc003clg.2	VIPR1	Homo sapiens vasoactive intestinal peptide receptor 1 (VIPR1), transcript variant 3, mRNA.	1.341	0.671	-1.24998	7.15155e-07
uc002pla.2	NUCB1	Homo sapiens nucleobindin 1 (NUCB1), mRNA.	27.719	8.809	-6.45804	7.2222e-07
uc004bed.2	PTPN3	Homo sapiens protein tyrosine phosphatase, non-receptor type 3 (PTPN3), transcript variant 1, mRNA.	8.093	4.637	-1.66958	7.24018e-07
uc010izc.2	TMEM174	Homo sapiens transmembrane protein 174 (TMEM174), mRNA.	23.195	8.732	-3.04115	7.32336e-07
uc011chr.1	GUSBP5	Homo sapiens glucuronidase, beta pseudogene 5 (GUSBP5), non-coding RNA.	0.689	0.487	-1.26806	7.45772e-07
uc003iyn.1	SORBS2	Homo sapiens sorbin and SH3 domain containing 2 (SORBS2), transcript variant 4, mRNA.	3.365	1.624	-3.95324	7.47523e-07
uc002ohi.2	LOC100631378	Homo sapiens uncharacterized 100631378 (LOC100631378), non-coding RNA.	0.183	0.109	-2.80943	7.58379e-07
uc001srp.1	DPY19L2	Homo sapiens dpy-19-like 2 (C. elegans) (DPY19L2), mRNA.	1.752	1.132	-1.67801	7.84606e-07
uc001pwm.3	USP2	Homo sapiens ubiquitin specific peptidase 2 (USP2), transcript variant 1, mRNA.	2.104	1.034	-1.36115	7.85314e-07
uc001lfv.2	TACC2	Homo sapiens transforming, acidic coiled-coil containing protein 2 (TACC2), transcript variant 1, mRNA.	0.836	0.822	-2.19853	8.13164e-07
uc011lym.1	TTLL11	Homo sapiens tubulin tyrosine ligase-like family, member 11 (TTLL11), transcript variant 1, mRNA.	1.476	0.848	-2.2877	8.17132e-07
uc003sus.3	MACC1	Homo sapiens metastasis associated in colon cancer 1 (MACC1), mRNA.	3.072	1.034	-4.02221	8.17132e-07
uc001nbw.1	GYLTL1B	Homo sapiens glycosyltransferase-like 1B (GYLTL1B), mRNA.	5.116	3.647	-2.53661	8.18314e-07
uc001ftj.1	AIM2	Homo sapiens absent in melanoma 2 (AIM2), mRNA.	1.795	6.024	1.44815	8.5658e-07
uc001kgn.1	PANK1	Homo sapiens pantothenate kinase 1 (PANK1), transcript variant beta, mRNA.	12.459	7.189	-1.21933	8.74824e-07
uc002uhd.1	DYNC1I2	Homo sapiens dynein, cytoplasmic 1, intermediate chain 2 (DYNC1I2), mRNA.	7.353	2.874	-3.38324	8.94126e-07
uc003tnb.2	RAMP3	Homo sapiens receptor (G protein-coupled) activity modifying protein 3 (RAMP3), mRNA.	113.861	67.143	-1.03065	9.03915e-07
uc003tpl.2	GRB10	Homo sapiens growth factor receptor-bound protein 10 (GRB10), transcript variant 4, mRNA.	1.713	0.925	-1.60432	9.61811e-07
uc003hzf.2	COL25A1	Homo sapiens collagen, type XXV, alpha 1 (COL25A1), transcript variant 1, mRNA.	0.351	0.221	-4.0283	9.93326e-07
uc003tne.3	ADCY1	Homo sapiens adenylate cyclase 1 (brain) (ADCY1), mRNA.	1.554	0.764	-1.04415	1.00565e-06
uc002kxk.1	FAM59A	Homo sapiens family with sequence similarity 59, member A (FAM59A), transcript variant 2, mRNA.	9.78	5.447	-1.26826	1.02974e-06
uc003gqt.2	PPARGC1A	Homo sapiens peroxisome proliferator-activated receptor gamma, coactivator 1 alpha (PPARGC1A), mRNA.	1.542	0.649	-4.24648	1.03901e-06
uc010ozr.1	BCL9	Homo sapiens B-cell CLL/lymphoma 9 (BCL9), mRNA.	0.439	0.219	-3.46061	1.04082e-06
uc001jbh.2	CXCL12	Homo sapiens chemokine (C-X-C motif) ligand 12 (CXCL12), transcript variant 3, mRNA.	4.006	1.349	-3.52021	1.08723e-06
uc004ejl.2	GPRASP2	Homo sapiens G protein-coupled receptor associated sorting protein 2 (GPRASP2), transcript variant 1, mRNA.	4.668	2.712	-3.15741	1.12978e-06
uc001zxw.2	SLC27A2	Homo sapiens solute carrier family 27 (fatty acid transporter), member 2 (SLC27A2), transcript variant 1, mRNA.	40.197	18.009	-2.05277	1.15197e-06
uc003qwo.3	FRMD1	Homo sapiens FERM domain containing 1 (FRMD1), transcript variant 1, mRNA.	0.633	0.459	-4.36728	1.18334e-06
uc003jhl.2	PDZD2	Homo sapiens PDZ domain containing 2 (PDZD2), mRNA.	1.653	0.537	-4.6907	1.20348e-06
uc004bxj.2	CRAT	Homo sapiens carnitine O-acetyltransferase (CRAT), non-coding RNA.	1.922	1.165	-2.00972	1.22786e-06
uc003pah.1	PKHD1	Homo sapiens polycystic kidney and hepatic disease 1 (autosomal recessive) (PKHD1), transcript variant 1, mRNA.	7.884	4.75	-1.63869	1.24208e-06
uc003kck.3	TNPO1	Homo sapiens transportin 1 (TNPO1), transcript variant 1, mRNA.	10.708	7.534	-1.92245	1.25551e-06
uc010rkj.1	LPXN	Homo sapiens leupaxin (LPXN), transcript variant 1, mRNA.	2.087	1.155	-2.9393	1.26176e-06
uc004bga.1	HSDL2	Homo sapiens hydroxysteroid dehydrogenase like 2 (HSDL2), transcript variant 1, mRNA.	44.362	26.986	-1.31137	1.2664e-06
uc001dgw.3	ACADM	Homo sapiens acyl-CoA dehydrogenase, C-4 to C-12 straight chain (ACADM), nuclear gene encoding mitochondrial protein, transcript variant 1, mRNA.	44.897	28.01	-1.13514	1.2664e-06
uc011cfp.1	SEC24B	Homo sapiens SEC24 family, member B (S. cerevisiae) (SEC24B), transcript variant 1, mRNA.	0.816	0.401	-3.96968	1.2664e-06
uc003kcl.2	FCHO2	Homo sapiens FCH domain only 2 (FCHO2), transcript variant 1, mRNA.	16.485	9.901	-1.40236	1.27162e-06
uc011eeb.1	SASH1	Homo sapiens SAM and SH3 domain containing 1 (SASH1), mRNA.	0.959	0.356	-3.56425	1.27534e-06
uc010vlf.1	PLA2G15	Homo sapiens phospholipase A2, group XV (PLA2G15), mRNA.	3.881	8.567	4.41418	1.29933e-06
uc003zqi.3	TEK	Homo sapiens TEK tyrosine kinase, endothelial (TEK), mRNA.	14.631	6.89	-2.13379	1.30925e-06
uc010ltd.2	NAT1	Homo sapiens N-acetyltransferase 1 (arylamine N-acetyltransferase) (NAT1), transcript variant 9, mRNA.	0.642	0.088	-4.4575	1.31787e-06
uc001czl.3	FGGY	Homo sapiens FGGY carbohydrate kinase domain containing (FGGY), transcript variant 3, mRNA.	0.312	0.108	-4.01097	1.31936e-06
uc003isp.3	MFAP3L	Homo sapiens microfibrillar-associated protein 3-like (MFAP3L), transcript variant 1, mRNA.	8.267	4.999	-1.32309	1.35684e-06
uc009yhj.2	SAA2	Homo sapiens serum amyloid A2 (SAA2), transcript variant 2, mRNA.	2.202	19.459	3.96832	1.42483e-06
uc001wxs.3	SOS2	Homo sapiens son of sevenless homolog 2 (Drosophila) (SOS2), mRNA.	13.484	8.733	-1.01228	1.42771e-06
uc002wro.1	RIN2	Homo sapiens Ras and Rab interactor 2 (RIN2), transcript variant 1, mRNA.	19.726	11.926	-1.02633	1.42776e-06
uc002odz.1	LOC644189	Homo sapiens acyl-CoA thioesterase 4 pseudogene (LOC644189), non-coding RNA.	0.131	0.074	-2.01288	1.42862e-06
uc009wbf.1	WLS	Homo sapiens wntless homolog (Drosophila) (WLS), transcript variant 2, mRNA.	0.446	0.241	-3.23679	1.42862e-06
uc004bbm.2	C9orf125	Homo sapiens chromosome 9 open reading frame 125 (C9orf125), mRNA.	21.397	13.165	-1.04411	1.46044e-06
uc011aso.1	CRBN	Homo sapiens cereblon (CRBN), transcript variant 2, mRNA.	4.393	2.165	-3.89819	1.48025e-06
uc002hxw.1	FKBP10	Homo sapiens FK506 binding protein 10, 65 kDa (FKBP10), mRNA.	20.835	48.082	1.18538	1.48025e-06
uc010huv.2	PLS1	Homo sapiens plastin 1 (PLS1), transcript variant 1, mRNA.	20.479	13.587	-1.18884	1.48025e-06
uc010idy.1	FBXL5	Homo sapiens F-box and leucine-rich repeat protein 5 (FBXL5), transcript variant 1, mRNA.	6.004	2.625	-1.34292	1.48025e-06
uc002lxo.2	NFIC	Homo sapiens nuclear factor I/C (CCAAT-binding transcription factor) (NFIC), transcript variant 2, mRNA.	6.173	2.703	-3.26587	1.48025e-06
uc002nzs.2	DMKN	Homo sapiens dermokine (DMKN), transcript variant 1, mRNA.	1.938	0.725	-4.4221	1.49635e-06
uc003zyo.2	TMEM8B	Homo sapiens transmembrane protein 8B (TMEM8B), transcript variant 1, mRNA.	8.373	4.8	-1.11814	1.49779e-06
uc003ctz.2	COL7A1	Homo sapiens collagen, type VII, alpha 1 (COL7A1), mRNA.	0.362	3.786	1.83722	1.51997e-06
uc002jgs.1	AMZ2	Homo sapiens archaelysin family metallopeptidase 2 (AMZ2), transcript variant 5, mRNA.	8.824	20.802	5.2214	1.52055e-06
uc002gzx.2	C17orf108	Homo sapiens chromosome 17 open reading frame 108 (C17orf108), mRNA.	13.693	6.478	-5.65122	1.52271e-06
uc001hyl.1	RYR2	Homo sapiens ryanodine receptor 2 (cardiac) (RYR2), mRNA.	0.108	0.264	2.24692	1.55541e-06
uc011chm.1	INPP4B	Homo sapiens inositol polyphosphate-4-phosphatase, type II, 105kDa (INPP4B), transcript variant 2, mRNA.	2.977	1.341	-3.32644	1.56879e-06
uc010ikm.2	SPARCL1	Homo sapiens SPARC-like 1 (hevin) (SPARCL1), transcript variant 1, mRNA.	9.561	5.632	-2.022	1.7003e-06
uc001vyx.2	NDRG2	Homo sapiens NDRG family member 2 (NDRG2), transcript variant 6, mRNA.	7.716	3.396	-4.64173	1.70976e-06
uc002eon.1	CDH5	Homo sapiens cadherin 5, type 2 (vascular endothelium) (CDH5), mRNA.	1.161	0.657	-1.07811	1.7138e-06
uc002nzq.2	DMKN	Homo sapiens dermokine (DMKN), transcript variant 8, mRNA.	1.721	0.654	-4.49624	1.7138e-06
uc003mzt.2	ERVFRD-1	Homo sapiens endogenous retrovirus group FRD, member 1 (ERVFRD-1), mRNA.	0.339	0.103	-1.20554	1.73391e-06
uc001ezh.2	RORC	Homo sapiens RAR-related orphan receptor C (RORC), transcript variant 1, mRNA.	35.338	23.685	-2.09698	1.74096e-06
uc003swg.2	IGF2BP3	Homo sapiens insulin-like growth factor 2 mRNA binding protein 3 (IGF2BP3), mRNA.	0.583	2.677	4.13302	1.74504e-06
uc011cfa.1	PPA2	Homo sapiens pyrophosphatase (inorganic) 2 (PPA2), nuclear gene encoding mitochondrial protein, transcript variant 1, mRNA.	2.362	1.516	-1.12098	1.82209e-06
uc004ciz.1	LOC100128593	Homo sapiens uncharacterized LOC100128593 (LOC100128593), non-coding RNA.	0.078	0.035	-2.65403	1.83748e-06
uc003fxk.3	MFI2	Homo sapiens antigen p97 (melanoma associated) identified by monoclonal antibodies 133.2 and 96.5 (MFI2), transcript variant 1, mRNA.	1.321	9.138	1.69444	1.86005e-06
uc003cdh.2	RARB	Homo sapiens retinoic acid receptor, beta (RARB), transcript variant 1, mRNA.	9.718	5.969	-1.03657	1.95493e-06
uc010sma.1	FKBP11	Homo sapiens FK506 binding protein 11, 19 kDa (FKBP11), transcript variant 2, mRNA.	0.594	1.922	3.88886	1.95493e-06
uc002icb.1	G6PC	Homo sapiens glucose-6-phosphatase, catalytic subunit (G6PC), mRNA.	6.784	3.375	-5.09168	1.98538e-06
uc009wdn.2	LOC100129046	Homo sapiens uncharacterized LOC100129046 (LOC100129046), non-coding RNA.	2.948	2.362	-1.28386	1.99677e-06
uc001ihb.2	KLF6	Homo sapiens Kruppel-like factor 6 (KLF6), transcript variant C, mRNA.	12.889	6.562	-1.04124	1.99777e-06
uc003erj.1	IL20RB	Homo sapiens interleukin 20 receptor beta (IL20RB), mRNA.	0.821	3.006	4.10367	2.00727e-06
uc010ows.1	TRIM33	Homo sapiens tripartite motif containing 33 (TRIM33), transcript variant a, mRNA.	2.006	1.121	-4.2817	2.01128e-06
uc003hnt.2	THAP9	Homo sapiens THAP domain containing 9 (THAP9), mRNA.	2.351	1.612	-1.11876	2.01128e-06
uc002vwz.1	RAB17	Homo sapiens RAB17, member RAS oncogene family (RAB17), transcript variant 1, mRNA.	39.793	29.121	-1.76185	2.05094e-06
uc004eet.2	CHM	Homo sapiens choroideremia (Rab escort protein 1) (CHM), transcript variant 1, mRNA.	9.697	6.278	-1.68946	2.05898e-06
uc010rzp.1	SORL1	Homo sapiens sortilin-related receptor, L(DLR class) A repeats containing (SORL1), mRNA.	5.208	2.635	-2.58295	2.06331e-06
uc001uwv.2	FREM2	Homo sapiens FRAS1 related extracellular matrix protein 2 (FREM2), mRNA.	3.427	1.761	-1.71796	2.08779e-06
uc010lut.1	EPHX2	Homo sapiens epoxide hydrolase 2, cytoplasmic (EPHX2), mRNA.	2.112	1.387	-1.1166	2.16263e-06
uc003hpg.2	WDFY3-AS2	Homo sapiens WDFY3 antisense RNA 2 (non-protein coding) (WDFY3-AS2), non-coding RNA.	0.788	0.392	-3.17302	2.188e-06
uc003wxv.2	MTUS1	Homo sapiens microtubule associated tumor suppressor 1 (MTUS1), transcript variant 1, mRNA.	3.122	1.487	-3.58903	2.19407e-06
uc002fnq.2	CPNE7	Homo sapiens copine VII (CPNE7), transcript variant 1, mRNA.	0.695	3.312	1.79153	2.20187e-06
uc010idv.2	CC2D2A	Homo sapiens coiled-coil and C2 domain containing 2A (CC2D2A), transcript variant 1, mRNA.	2.22	1.048	-3.76646	2.20187e-06
uc001swb.3	PTPRB	Homo sapiens protein tyrosine phosphatase, receptor type, B (PTPRB), transcript variant 2, mRNA.	19.137	8.811	-2.44992	2.20187e-06
uc011lnp.1	TEK	Homo sapiens TEK tyrosine kinase, endothelial (TEK), mRNA.	5.169	2.88	-1.03121	2.20589e-06
uc002aoy.2	DPP8	Homo sapiens dipeptidyl-peptidase 8 (DPP8), transcript variant 4, mRNA.	0.946	0.632	-2.44352	2.25216e-06
uc002nfa.2	F2RL3	Homo sapiens coagulation factor II (thrombin) receptor-like 3 (F2RL3), mRNA.	25.484	11.62	-1.20485	2.27552e-06
uc003zqh.2	LRRC19	Homo sapiens leucine rich repeat containing 19 (LRRC19), mRNA.	8.93	4.643	-1.48258	2.30932e-06
uc001ymj.1	CDC42BPB	Homo sapiens CDC42 binding protein kinase beta (DMPK-like) (CDC42BPB), mRNA.	6.566	4.048	-1.50419	2.31143e-06
uc003dgu.3	CACNA1D	Homo sapiens calcium channel, voltage-dependent, L type, alpha 1D subunit (CACNA1D), transcript variant 1, mRNA.	0.321	0.143	-3.59339	2.34904e-06
uc010tip.1	DOCK9	Homo sapiens dedicator of cytokinesis 9 (DOCK9), transcript variant 2, mRNA.	6.578	3.972	-1.41666	2.40266e-06
uc001wrk.3	NUBPL	Homo sapiens nucleotide binding protein-like (NUBPL), nuclear gene encoding mitochondrial protein, transcript variant 1, mRNA.	5.373	3.154	-4.28841	2.41016e-06
uc001rja.2	TMTC1	Homo sapiens transmembrane and tetratricopeptide repeat containing 1 (TMTC1), transcript variant 2, mRNA.	9.535	5.407	-1.2014	2.41503e-06
uc011cbk.1	MTHFD2L	Homo sapiens methylenetetrahydrofolate dehydrogenase (NADP+ dependent) 2-like (MTHFD2L), mRNA.	0.985	0.595	-2.29794	2.4438e-06
uc010rel.1	LMO2	Homo sapiens LIM domain only 2 (rhombotin-like 1) (LMO2), transcript variant 2, mRNA.	44.229	26.525	-1.32581	2.44712e-06
uc003mxa.2	BC039678	Homo sapiens, clone IMAGE:5189615, mRNA.	2.041	0.879	-1.84603	2.45142e-06
uc010sfy.1	C1R	Homo sapiens complement component 1, r subcomponent (C1R), mRNA.	183.779	341.689	1.10952	2.46077e-06
uc004fmt.2	F8	Homo sapiens coagulation factor VIII, procoagulant component (F8), transcript variant 1, mRNA.	13.12	4.88	-1.43571	2.46959e-06
uc002kqp.1	IMPA2	Homo sapiens inositol(myo)-1(or 4)-monophosphatase 2 (IMPA2), mRNA.	59.911	39.236	-1.17136	2.49712e-06
uc010vbf.1	TMEM159	Homo sapiens transmembrane protein 159 (TMEM159), mRNA.	3.618	2.376	-2.5605	2.51335e-06
uc003bwu.2	PPARG	Homo sapiens peroxisome proliferator-activated receptor gamma (PPARG), transcript variant 3, mRNA.	4.163	2.014	-3.86951	2.51335e-06
uc002asq.2	UACA	Homo sapiens uveal autoantigen with coiled-coil domains and ankyrin repeats (UACA), transcript variant 2, mRNA.	6.322	2.457	-5.2193	2.53204e-06
uc003uic.2	SEMA3D	Homo sapiens sema domain, immunoglobulin domain (Ig), short basic domain, secreted, (semaphorin) 3D (SEMA3D), mRNA.	1.065	0.393	-4.04937	2.58453e-06
uc001mnz.3	SAA2	Homo sapiens serum amyloid A2 (SAA2), transcript variant 1, mRNA.	38.633	111.644	4.76805	2.62285e-06
uc011bcr.1	NICN1	Homo sapiens nicolin 1 (NICN1), mRNA.	0.796	0.406	-3.80427	2.65631e-06
uc003ywn.1	ARC	Homo sapiens activity-regulated cytoskeleton-associated protein (ARC), mRNA.	1.968	0.933	-1.031	2.66286e-06
uc003iwu.1	ACSL1	Homo sapiens acyl-CoA synthetase long-chain family member 1 (ACSL1), mRNA.	59.653	40.101	-1.90173	2.75231e-06
uc003car.3	GALNTL2	Homo sapiens UDP-N-acetyl-alpha-D-galactosamine:polypeptide N-acetylgalactosaminyltransferase-like 2 (GALNTL2), mRNA.	13.491	7.168	-1.41024	2.78724e-06
uc002wxf.2	C20orf160	Homo sapiens chromosome 20 open reading frame 160 (C20orf160), mRNA.	4.579	2.713	-1.13349	2.78724e-06
uc001rib.1	PPFIBP1	Homo sapiens PTPRF interacting protein, binding protein 1 (liprin beta 1) (PPFIBP1), transcript variant 1, mRNA.	14.568	8.072	-1.35425	2.82649e-06
uc011lmu.1	C9orf93	Homo sapiens chromosome 9 open reading frame 93 (C9orf93), mRNA.	0.409	0.241	-2.86068	2.84715e-06
uc001oam.1	SLC22A12	Homo sapiens solute carrier family 22 (organic anion/urate transporter), member 12 (SLC22A12), transcript variant 1, mRNA.	21.253	6.834	-4.31467	2.86001e-06
uc004cte.3	MID1	Homo sapiens midline 1 (Opitz/BBB syndrome) (MID1), transcript variant 2, mRNA.	2.811	1.441	-2.829	2.86001e-06
uc003frb.2	ST6GAL1	Homo sapiens ST6 beta-galactosamide alpha-2,6-sialyltranferase 1 (ST6GAL1), transcript variant 1, mRNA.	12.659	8.082	-2.86169	2.8634e-06
uc003qah.2	NCOA7	Homo sapiens nuclear receptor coactivator 7 (NCOA7), transcript variant 2, mRNA.	5.361	2.516	-3.29888	2.90771e-06
uc003nib.1	BTN2A1	Homo sapiens butyrophilin, subfamily 2, member A1 (BTN2A1), transcript variant 1, mRNA.	10.9	7.548	-1.97579	2.99576e-06
uc001dpy.2	BCAR3	Homo sapiens breast cancer anti-estrogen resistance 3 (BCAR3), mRNA.	5.906	3.864	-1.89269	3.05016e-06
uc003dvx.2	ALCAM	Homo sapiens activated leukocyte cell adhesion molecule (ALCAM), transcript variant 1, mRNA.	9.976	8.354	-3.73507	3.08391e-06
uc010rcu.1	PLEKHA7	Homo sapiens pleckstrin homology domain containing, family A member 7 (PLEKHA7), mRNA.	10.475	7.2	-1.11593	3.13649e-06
uc001qhu.1	IQSEC3	Homo sapiens IQ motif and Sec7 domain 3 (IQSEC3), transcript variant 2, mRNA.	0.522	0.196	-3.55572	3.13954e-06
uc003eiq.2	BC039521	Homo sapiens cDNA FLJ40189 fis, clone TESTI2018974.	2.092	1.14	-2.02835	3.33334e-06
uc003cok.3	CLEC3B	Homo sapiens C-type lectin domain family 3, member B (CLEC3B), mRNA.	138.43	75.088	-1.04359	3.48152e-06
uc001jwn.1	KAT6B	Homo sapiens K(lysine) acetyltransferase 6B (KAT6B), mRNA.	2.845	1.673	-1.02188	3.51244e-06
uc001aop.2	PER3	Homo sapiens period homolog 3 (Drosophila) (PER3), mRNA.	9.055	5.758	-1.16045	3.52628e-06
uc002zbm.2	PDE9A	Homo sapiens phosphodiesterase 9A (PDE9A), transcript variant 1, mRNA.	13.737	9.214	-1.59325	3.53333e-06
uc003zzm.2	RNF38	Homo sapiens ring finger protein 38 (RNF38), transcript variant 5, mRNA.	12.233	7.386	-1.39814	3.54521e-06
uc003hjw.2	FAM47E	Homo sapiens family with sequence similarity 47, member E (FAM47E), transcript variant 1, mRNA.	0.312	0.155	-2.88766	3.58011e-06
uc003qtm.3	PLG	Homo sapiens plasminogen (PLG), transcript variant 1, mRNA.	18.96	5.216	-4.18035	3.61504e-06
uc010asa.2	ALDH6A1	Homo sapiens aldehyde dehydrogenase 6 family, member A1 (ALDH6A1), nuclear gene encoding mitochondrial protein, mRNA.	0.239	0.097	-3.44127	3.66691e-06
uc003gnm.1	CPEB2	Homo sapiens cytoplasmic polyadenylation element binding protein 2 (CPEB2), transcript variant E, mRNA.	10.038	5.744	-2.99561	3.74445e-06
uc011byt.1	APBB2	Homo sapiens amyloid beta (A4) precursor protein-binding, family B, member 2 (APBB2), transcript variant 3, mRNA.	2.902	1.482	-2.8278	3.75082e-06
uc004egb.2	SRPX2	Homo sapiens sushi-repeat containing protein, X-linked 2 (SRPX2), mRNA.	3.205	13.544	1.32188	3.7927e-06
uc010syc.1	TCTN1	Homo sapiens tectonic family member 1 (TCTN1), transcript variant 5, mRNA.	0.83	0.386	-3.66106	3.80711e-06
uc003erk.1	AX746877	Homo sapiens cDNA FLJ33936 fis, clone CTONG2017939.	0.125	0.291	3.38009	3.9473e-06
uc002vdz.3	ACADL	Homo sapiens acyl-CoA dehydrogenase, long chain (ACADL), nuclear gene encoding mitochondrial protein, mRNA.	29.885	22.078	-1.37158	3.94868e-06
uc002kos.1	PIEZO2	Homo sapiens piezo-type mechanosensitive ion channel component 2 (PIEZO2), mRNA.	5.077	2.483	-1.52855	3.99912e-06
uc003gvv.3	LIMCH1	Homo sapiens LIM and calponin homology domains 1 (LIMCH1), transcript variant 2, mRNA.	1.19	0.522	-4.50145	4.0655e-06
uc002atk.2	MYO9A	Homo sapiens myosin IXA (MYO9A), mRNA.	7.235	4.155	-1.09237	4.08282e-06
uc001txx.2	PXN	Homo sapiens paxillin (PXN), transcript variant 4, mRNA.	5.082	2.942	-1.72723	4.19368e-06
uc003eas.2	GRAMD1C	Homo sapiens GRAM domain containing 1C (GRAMD1C), transcript variant 2, mRNA.	3.732	1.36	-3.77247	4.19368e-06
uc003cka.2	MYRIP	Homo sapiens myosin VIIA and Rab interacting protein (MYRIP), mRNA.	1.379	1.256	-4.64712	4.19821e-06
uc010ljj.1	RINT1	Homo sapiens RAD50 interactor 1 (RINT1), mRNA.	1.553	3.435	4.43705	4.21445e-06
uc002etd.2	HSD11B2	Homo sapiens hydroxysteroid (11-beta) dehydrogenase 2 (HSD11B2), mRNA.	78.166	31.672	-1.21861	4.22128e-06
uc002uny.2	CERKL	Homo sapiens ceramide kinase-like (CERKL), transcript variant 1, mRNA.	1.684	0.537	-4.32116	4.24211e-06
uc001cir.2	TMEM125	Homo sapiens transmembrane protein 125 (TMEM125), mRNA.	9.966	5.757	-2.44202	4.25357e-06
uc003uoa.2	PDK4	Homo sapiens pyruvate dehydrogenase kinase, isozyme 4 (PDK4), nuclear gene encoding mitochondrial protein, mRNA.	307.914	187.817	-1.51925	4.27845e-06
uc002ioa.2	HOXB13	Homo sapiens homeobox B13 (HOXB13), mRNA.	0.665	1.347	3.59541	4.28759e-06
uc001vyy.2	NDRG2	Homo sapiens NDRG family member 2 (NDRG2), transcript variant 7, mRNA.	22.455	14.94	-2.26842	4.34206e-06
uc001aiq.2	PRKCZ	Homo sapiens protein kinase C, zeta (PRKCZ), transcript variant 1, mRNA.	6.285	4.615	-1.27236	4.36366e-06
uc003bfw.1	KIAA0930	Homo sapiens KIAA0930 (KIAA0930), transcript variant 1, mRNA.	0.553	2.366	4.05705	4.38367e-06
uc001sxa.2	TRHDE	Homo sapiens thyrotropin-releasing hormone degrading enzyme (TRHDE), mRNA.	6.408	3.941	-1.73879	4.43468e-06
uc002xng.2	PI3	Homo sapiens peptidase inhibitor 3, skin-derived (PI3), mRNA.	2.519	29.747	3.27174	4.47464e-06
uc001ghi.2	FMO3	Homo sapiens flavin containing monooxygenase 3 (FMO3), transcript variant 2, mRNA.	13.213	8.469	-2.78398	4.51252e-06
uc010tuo.1	ENTPD5	Homo sapiens ectonucleoside triphosphate diphosphohydrolase 5 (ENTPD5), mRNA.	17.508	11.44	-1.05641	4.51564e-06
uc011lrs.1	TJP2	Homo sapiens tight junction protein 2 (zona occludens 2) (TJP2), transcript variant 5, mRNA.	2.774	1.522	-2.46254	4.53201e-06
uc010btd.2	MGC3771	Homo sapiens uncharacterized LOC81854 (MGC3771), transcript variant 2, non-coding RNA.	1.205	0.8	-1.80066	4.55617e-06
uc001bax.2	KLHDC7A	Homo sapiens kelch domain containing 7A (KLHDC7A), mRNA.	13.75	9.245	-1.19418	4.64378e-06
uc001uur.1	KL	Homo sapiens klotho (KL), mRNA.	3.355	1.713	-2.1421	4.70551e-06
uc003hvq.2	DDIT4L	Homo sapiens DNA-damage-inducible transcript 4-like (DDIT4L), mRNA.	21.451	11.331	-1.33502	4.71878e-06
uc002tpz.2	LOC440905	Homo sapiens uncharacterized LOC440905 (LOC440905), non-coding RNA.	0.294	0.229	-1.20989	4.75539e-06
uc003hpt.2	MAPK10	Homo sapiens mitogen-activated protein kinase 10 (MAPK10), transcript variant 1, mRNA.	1.556	0.974	-3.5407	4.79364e-06
uc002vpv.2	DNER	Homo sapiens delta/notch-like EGF repeat containing (DNER), mRNA.	1.524	4.776	2.08879	4.80596e-06
uc003imq.2	FBXW7	Homo sapiens F-box and WD repeat domain containing 7 (FBXW7), transcript variant 2, mRNA.	0.831	0.465	-1.69743	4.83539e-06
uc002tea.1	SULT1C4	Homo sapiens sulfotransferase family, cytosolic, 1C, member 4 (SULT1C4), mRNA.	3.567	2.287	-2.73073	4.86539e-06
uc001sfu.2	GPR84	Homo sapiens G protein-coupled receptor 84 (GPR84), mRNA.	1.151	2.586	1.08661	5.00781e-06
uc009yco.1	AP2A2	Homo sapiens adaptor-related protein complex 2, alpha 2 subunit (AP2A2), transcript variant 1, mRNA.	8.733	5.274	-1.25833	5.0155e-06
uc001xjc.2	MPP5	Homo sapiens membrane protein, palmitoylated 5 (MAGUK p55 subfamily member 5) (MPP5), mRNA.	8.622	5.459	-1.12294	5.02867e-06
uc009xxg.1	C10orf26	Homo sapiens chromosome 10 open reading frame 26 (C10orf26), transcript variant 1, mRNA.	0.327	0.228	-1.7264	5.03769e-06
uc010ipm.2	SH3D19	Homo sapiens SH3 domain containing 19 (SH3D19), transcript variant 4, mRNA.	11.039	7.152	-1.19966	5.03769e-06
uc001caz.2	GRIK3	Homo sapiens glutamate receptor, ionotropic, kainate 3 (GRIK3), mRNA.	7.664	4.126	-1.43426	5.05859e-06
uc002vgs.2	TNS1	Homo sapiens tensin 1 (TNS1), mRNA.	48.501	28.844	-1.08349	5.10086e-06
uc011mlp.1	ARAF	Homo sapiens v-raf murine sarcoma 3611 viral oncogene homolog (ARAF), transcript variant 1, mRNA.	10.234	5.041	-4.65014	5.23626e-06
uc001vrr.2	ARHGEF7	Homo sapiens Rho guanine nucleotide exchange factor (GEF) 7 (ARHGEF7), transcript variant 2, mRNA.	0.108	0.056	-2.45215	5.26588e-06
uc004dtn.1	MAGED2	Homo sapiens melanoma antigen family D, 2 (MAGED2), transcript variant 3, mRNA.	6.374	14.89	1.21342	5.34323e-06
uc003uav.2	GTF2I	Homo sapiens general transcription factor IIi (GTF2I), transcript variant 3, mRNA.	3.04	1.887	-2.73992	5.34323e-06
uc002jig.2	ABCA5	Homo sapiens ATP-binding cassette, sub-family A (ABC1), member 5 (ABCA5), transcript variant 2, mRNA.	2.376	1.362	-2.66144	5.37822e-06
uc011aff.1	TRPM2	Homo sapiens transient receptor potential cation channel, subfamily M, member 2 (TRPM2), transcript variant 1, mRNA.	2.062	4.712	1.10647	5.42056e-06
uc001ioc.1	ITGA8	Homo sapiens integrin, alpha 8 (ITGA8), mRNA.	7.497	4.197	-3.73279	5.4212e-06
uc010alk.1	GMPR2	Homo sapiens guanosine monophosphate reductase 2 (GMPR2), transcript variant 1, mRNA.	2.495	0.97	-5.00658	5.44528e-06
uc004cab.1	AIF1L	Homo sapiens allograft inflammatory factor 1-like (AIF1L), transcript variant 1, mRNA.	70.332	49.045	-1.78968	5.5605e-06
uc002nes.2	TMEM38A	Homo sapiens transmembrane protein 38A (TMEM38A), mRNA.	6.334	2.506	-1.01037	5.57507e-06
uc001edk.2	MAGI3	Homo sapiens membrane associated guanylate kinase, WW and PDZ domain containing 3 (MAGI3), transcript variant 1, mRNA.	1.777	1.036	-3.0341	5.68666e-06
uc003kus.2	SLC12A2	Homo sapiens solute carrier family 12 (sodium/potassium/chloride transporters), member 2 (SLC12A2), transcript variant 1, mRNA.	9.847	6.025	-1.73561	5.75937e-06
uc010tgj.1	MLNR	Homo sapiens motilin receptor (MLNR), mRNA.	0.195	0.109	-3.12521	5.75937e-06
uc002lty.1	ATP8B3	Homo sapiens ATPase, aminophospholipid transporter, class I, type 8B, member 3 (ATP8B3), transcript variant 2, mRNA.	0.904	1.994	1.27847	5.86153e-06
uc001yet.1	TCL6	Homo sapiens T-cell leukemia/lymphoma 6 (non-protein coding) (TCL6), non-coding RNA.	0.167	0.044	-3.34809	5.93366e-06
uc010avt.1	EML1	Homo sapiens echinoderm microtubule associated protein like 1 (EML1), transcript variant 2, mRNA.	1.695	0.766	-4.14265	5.96286e-06
uc002gug.1	TRIM16L	Homo sapiens tripartite motif containing 16-like (TRIM16L), mRNA.	1.028	0.603	-3.18754	6.00427e-06
uc001xtn.1	TMED8	Homo sapiens transmembrane emp24 protein transport domain containing 8 (TMED8), mRNA.	1.118	0.57	-1.8258	6.00427e-06
uc002yww.2	KCNJ15	Homo sapiens potassium inwardly-rectifying channel, subfamily J, member 15 (KCNJ15), transcript variant 1, mRNA.	28.157	15.608	-2.97747	6.09627e-06
uc003hri.1	ABCG2	Homo sapiens ATP-binding cassette, sub-family G (WHITE), member 2 (ABCG2), mRNA.	1.859	1.001	-3.65773	6.1043e-06
uc010dnm.1	ATP5A1	Homo sapiens ATP synthase, H+ transporting, mitochondrial F1 complex, alpha subunit 1, cardiac muscle (ATP5A1), nuclear gene encoding mitochondrial protein, transcript variant 2, mRNA.	1.802	1.01	-3.67718	6.1043e-06
uc002mfc.2	DENND1C	Homo sapiens DENN/MADD domain containing 1C (DENND1C), mRNA.	6.698	4.401	-1.13692	6.16143e-06
uc004agt.2	C9orf71	Homo sapiens chromosome 9 open reading frame 71 (C9orf71), mRNA.	21.542	7.848	-2.10237	6.17412e-06
uc001sqr.2	LRIG3	Homo sapiens leucine-rich repeats and immunoglobulin-like domains 3 (LRIG3), transcript variant 2, mRNA.	6.385	3.944	-1.27461	6.18582e-06
uc001peg.2	C11orf54	Homo sapiens chromosome 11 open reading frame 54 (C11orf54), mRNA.	90.554	53.905	-1.19397	6.18582e-06
uc002tlr.2	STEAP3	Homo sapiens STEAP family member 3, metalloreductase (STEAP3), transcript variant 3, mRNA.	8.985	19.274	1.06073	6.2234e-06
uc011lcc.1	TACC1	Homo sapiens transforming, acidic coiled-coil containing protein 1 (TACC1), transcript variant 3, mRNA.	1.086	0.623	-1.33528	6.25899e-06
uc003dje.1	SLMAP	Homo sapiens sarcolemma associated protein (SLMAP), mRNA.	3.639	2.552	-1.76723	6.48698e-06
uc001ezf.1	LINGO4	Homo sapiens leucine rich repeat and Ig domain containing 4 (LINGO4), mRNA.	0.486	0.363	-1.2769	6.56351e-06
uc002atl.3	MYO9A	Homo sapiens myosin IXA (MYO9A), mRNA.	5.105	2.965	-1.20561	6.57586e-06
uc010ywr.1	SULT1C4	Homo sapiens sulfotransferase family, cytosolic, 1C, member 4 (SULT1C4), mRNA.	2.653	1.276	-3.04335	6.60058e-06
uc011khe.1	RUNDC3B	Homo sapiens RUN domain containing 3B (RUNDC3B), transcript variant 2, mRNA.	1.147	0.691	-2.65125	6.61584e-06
uc011bte.1	KIAA1359	Homo sapiens mRNA for KIAA1359 protein, partial cds.	54.338	15.816	-1.34122	6.64326e-06
uc002kou.1	PIEZO2	Homo sapiens piezo-type mechanosensitive ion channel component 2 (PIEZO2), mRNA.	2.326	1.16	-1.48194	6.70233e-06
uc001rjb.2	TMTC1	Homo sapiens transmembrane and tetratricopeptide repeat containing 1 (TMTC1), transcript variant 2, mRNA.	5.56	3.236	-1.37171	6.70498e-06
uc003ilu.3	LRBA	Homo sapiens LPS-responsive vesicle trafficking, beach and anchor containing (LRBA), transcript variant 1, mRNA.	5.687	3.453	-1.26216	6.71986e-06
uc010dpx.2	VPS4B	Homo sapiens vacuolar protein sorting 4 homolog B (S. cerevisiae) (VPS4B), mRNA.	0.286	0.137	-3.43015	6.76286e-06
uc004amo.1	RASEF	Homo sapiens RAS and EF-hand domain containing (RASEF), mRNA.	5.389	3.156	-1.26878	6.83659e-06
uc003dwz.2	HHLA2	Homo sapiens HERV-H LTR-associating 2 (HHLA2), mRNA.	0.849	0.427	-4.06193	6.90333e-06
uc004ddh.2	TMEM47	Homo sapiens transmembrane protein 47 (TMEM47), mRNA.	30.94	17.832	-1.20427	6.96463e-06
uc002mti.2	ZNF136	Homo sapiens zinc finger protein 136 (ZNF136), mRNA.	6.609	4.559	-1.02738	6.96463e-06
uc003jby.1	SLC6A18	Homo sapiens solute carrier family 6, member 18 (SLC6A18), mRNA.	11.08	5.212	-3.77539	7.06157e-06
uc011cov.1	NADKD1	Homo sapiens NAD kinase domain containing 1 (NADKD1), transcript variant 2, mRNA.	7.475	4.887	-1.2253	7.06157e-06
uc001mfj.3	PPFIBP2	Homo sapiens PTPRF interacting protein, binding protein 2 (liprin beta 2) (PPFIBP2), mRNA.	4.695	3.135	-1.04484	7.10973e-06
uc002qjq.2	PTPRH	Homo sapiens protein tyrosine phosphatase, receptor type, H (PTPRH), transcript variant 1, mRNA.	0.515	1.622	3.86253	7.14567e-06
uc001qqt.3	LAG3	Homo sapiens lymphocyte-activation gene 3 (LAG3), mRNA.	4.908	14.66	1.54725	7.22181e-06
uc004ess.3	LAMP2	Homo sapiens lysosomal-associated membrane protein 2 (LAMP2), transcript variant C, mRNA.	6.683	4.273	-3.15868	7.23176e-06
uc001yep.1	TCL6	Homo sapiens T-cell leukemia/lymphoma 6 (non-protein coding) (TCL6), non-coding RNA.	0.236	0.037	-3.64746	7.27001e-06
uc003zjm.1	ERMP1	Homo sapiens endoplasmic reticulum metallopeptidase 1 (ERMP1), mRNA.	15.894	10.691	-1.09996	7.32854e-06
uc003yzn.1	SCRIB	Homo sapiens scribbled homolog (Drosophila) (SCRIB), transcript variant 1, mRNA.	2.58	4.963	1.14257	7.34308e-06
uc001gwc.2	IGFN1	Homo sapiens immunoglobulin-like and fibronectin type III domain containing 1 (IGFN1), mRNA.	1.092	3.334	3.33037	7.35874e-06
uc010hzq.2	MUC4	Homo sapiens mucin 4, cell surface associated (MUC4), transcript variant 5, mRNA.	1.104	0.931	-1.50897	7.53677e-06
uc010mlh.2	GNE	Homo sapiens glucosamine (UDP-N-acetyl)-2-epimerase/N-acetylmannosamine kinase (GNE), transcript variant 2, mRNA.	12.178	7.576	-1.7378	7.55131e-06
uc001ivz.1	ARHGAP12	Homo sapiens Rho GTPase activating protein 12 (ARHGAP12), mRNA.	5.373	3.551	-3.42021	7.56415e-06
uc001wpq.2	CTSG	Homo sapiens cathepsin G (CTSG), mRNA.	3.003	0.838	-2.22682	7.5687e-06
uc002ubz.2	DPP4	Homo sapiens dipeptidyl-peptidase 4 (DPP4), mRNA.	109.878	60.713	-1.09975	7.66251e-06
uc003hgc.3	SLC4A4	Homo sapiens solute carrier family 4, sodium bicarbonate cotransporter, member 4 (SLC4A4), transcript variant 2, mRNA.	10.27	4.333	-4.14497	7.8047e-06
uc010qrs.1	TCF7L2	Homo sapiens transcription factor 7-like 2 (T-cell specific, HMG-box) (TCF7L2), transcript variant 2, mRNA.	1.231	0.491	-4.28088	7.88603e-06
uc002qvz.2	SH3YL1	Homo sapiens SH3 domain containing, Ysc84-like 1 (S. cerevisiae) (SH3YL1), transcript variant 1, mRNA.	2.873	2.001	-1.17547	7.91829e-06
uc001maj.1	HBG2	Homo sapiens hemoglobin, gamma G (HBG2), mRNA.	7.197	0.429	-4.17031	7.9274e-06
uc010aqt.2	EXD2	Homo sapiens exonuclease 3'-5' domain containing 2 (EXD2), transcript variant 3, mRNA.	2.006	1.261	-3.69578	7.97277e-06
uc011djx.1	SLC17A4	Homo sapiens solute carrier family 17 (sodium phosphate), member 4 (SLC17A4), mRNA.	6.404	3.441	-3.59107	7.97277e-06
uc002gpn.2	NCOR1	Homo sapiens nuclear receptor corepressor 1 (NCOR1), transcript variant 3, mRNA.	3.583	1.997	-2.29854	8.04548e-06
uc004agu.2	PIP5K1B	Homo sapiens phosphatidylinositol-4-phosphate 5-kinase, type I, beta (PIP5K1B), transcript variant 2, mRNA.	2.69	1.456	-1.95266	8.04619e-06
uc003iqd.2	FNIP2	Homo sapiens folliculin interacting protein 2 (FNIP2), mRNA.	0.633	0.436	-1.30408	8.04619e-06
uc003zlr.1	TTC39B	Homo sapiens tetratricopeptide repeat domain 39B (TTC39B), transcript variant 1, mRNA.	5.045	3.011	-2.8125	8.04839e-06
uc010gpw.2	ITGB2	Homo sapiens integrin, beta 2 (complement component 3 receptor 3 and 4 subunit) (ITGB2), transcript variant 2, mRNA.	1.789	4.796	4.73449	8.09076e-06
uc003hag.3	LNX1	Homo sapiens ligand of numb-protein X 1 (LNX1), transcript variant 1, mRNA.	6.54	3.411	-2.30277	8.10922e-06
uc010szv.1	ANAPC5	Homo sapiens anaphase promoting complex subunit 5 (ANAPC5), transcript variant 1, mRNA.	3.895	9.685	3.88927	8.20648e-06
uc009xxv.2	MXI1	Homo sapiens MAX interactor 1 (MXI1), transcript variant 1, mRNA.	1.894	1.126	-2.75469	8.20648e-06
uc001eid.2	HMGCS2	Homo sapiens 3-hydroxy-3-methylglutaryl-CoA synthase 2 (mitochondrial) (HMGCS2), nuclear gene encoding mitochondrial protein, transcript variant 1, mRNA.	45.842	41.975	-4.28664	8.20648e-06
uc009xog.2	OGDHL	Homo sapiens oxoglutarate dehydrogenase-like (OGDHL), nuclear gene encoding mitochondrial protein, transcript variant 3, mRNA.	14.352	7.496	-2.43443	8.27982e-06
uc001vso.2	BC035340	Homo sapiens cDNA clone IMAGE:5185971, partial cds.	0.396	0.253	-1.22874	8.27982e-06
uc002zwk.2	PRAME	Homo sapiens preferentially expressed antigen in melanoma (PRAME), transcript variant 2, mRNA.	0.536	1.988	3.92007	8.3228e-06
uc003hmi.1	RASGEF1B	Homo sapiens RasGEF domain family, member 1B (RASGEF1B), mRNA.	4.817	3.115	-2.94767	8.3749e-06
uc004bgj.3	SNX30	Homo sapiens sorting nexin family member 30 (SNX30), mRNA.	6.638	3.726	-1.13653	8.49619e-06
uc001pld.2	C11orf92	Homo sapiens chromosome 11 open reading frame 92 (C11orf92), non-coding RNA.	2.668	1.582	-1.24364	8.63665e-06
uc011mxe.1	IDS	Homo sapiens iduronate 2-sulfatase (IDS), transcript variant 1, mRNA.	28.467	17.389	-3.46982	8.70635e-06
uc002uxb.3	CFLAR	Homo sapiens CASP8 and FADD-like apoptosis regulator (CFLAR), transcript variant 1, mRNA.	12.809	7.122	-3.6894	8.74722e-06
uc003hil.2	RCHY1	Homo sapiens ring finger and CHY zinc finger domain containing 1 (RCHY1), transcript variant 3, mRNA.	1.164	0.706	-3.37988	8.84116e-06
uc001ldd.1	SLC18A2	Homo sapiens solute carrier family 18 (vesicular monoamine), member 2 (SLC18A2), mRNA.	3.186	1.421	-2.27035	8.85227e-06
uc003ewi.2	AGTR1	Homo sapiens angiotensin II receptor, type 1 (AGTR1), transcript variant 1, mRNA.	2.95	1.183	-4.33471	8.95587e-06
uc004dwv.1	AR	Homo sapiens androgen receptor (AR), transcript variant 2, mRNA.	4.807	2.557	-1.34068	8.96983e-06
uc002hrd.1	FLJ43826	Homo sapiens FLJ43826 protein (FLJ43826), non-coding RNA.	0.09	0.048	-1.55738	8.97563e-06
uc010nid.2	SLC38A5	Homo sapiens solute carrier family 38, member 5 (SLC38A5), mRNA.	6.136	27.21	1.89954	9.0339e-06
uc010pob.1	SMG7	Homo sapiens smg-7 homolog, nonsense mediated mRNA decay factor (C. elegans) (SMG7), transcript variant 5, mRNA.	0.503	0.279	-2.12276	9.06095e-06
uc010pdo.1	RORC	Homo sapiens RAR-related orphan receptor C (RORC), transcript variant 2, mRNA.	1.116	0.803	-2.25702	9.06095e-06
uc010kzb.2	GRB10	Homo sapiens growth factor receptor-bound protein 10 (GRB10), transcript variant 4, mRNA.	1.524	0.785	-2.13202	9.17588e-06
uc010bek.2	SEMA6D	Homo sapiens sema domain, transmembrane domain (TM), and cytoplasmic domain, (semaphorin) 6D (SEMA6D), transcript variant 4, mRNA.	1.618	0.868	-2.69089	9.19443e-06
uc011ccw.1	MAPK10	Homo sapiens mitogen-activated protein kinase 10 (MAPK10), transcript variant 1, mRNA.	3.277	2.264	-1.72403	9.21521e-06
uc010dcn.1	VEZF1	Homo sapiens vascular endothelial zinc finger 1 (VEZF1), mRNA.	4.353	2.418	-1.85105	9.36342e-06
uc009xyz.1	RAB11FIP2	Homo sapiens RAB11 family interacting protein 2 (class I) (RAB11FIP2), mRNA.	1.267	0.702	-3.19331	9.40784e-06
uc003hsb.1	FAM13A	Homo sapiens family with sequence similarity 13, member A (FAM13A), transcript variant 2, mRNA.	28.314	21.084	-1.78524	9.4112e-06
uc010mhx.2	MPDZ	Homo sapiens multiple PDZ domain protein (MPDZ), mRNA.	5.418	3.721	-1.30107	9.43165e-06
uc001pse.2	SCN4B	Homo sapiens sodium channel, voltage-gated, type IV, beta (SCN4B), transcript variant 1, mRNA.	17.038	8.809	-1.82862	9.58959e-06
uc001paa.2	ANKRD42	Homo sapiens ankyrin repeat domain 42 (ANKRD42), mRNA.	1.244	0.551	-3.94288	9.6108e-06
uc001kbw.2	MAT1A	Homo sapiens methionine adenosyltransferase I, alpha (MAT1A), mRNA.	1.627	2.618	2.94601	9.69906e-06
uc001wux.2	MIA2	Homo sapiens melanoma inhibitory activity 2 (MIA2), mRNA.	9.521	6.132	-1.642	9.82343e-06
uc001myn.2	LOC221122	Homo sapiens uncharacterized LOC221122 (LOC221122), non-coding RNA.	0.36	0.156	-2.88751	9.83095e-06
uc003qvx.1	AK127120	Homo sapiens cDNA FLJ41859 fis, clone NT2RP7010128.	0.292	0.116	-1.95326	9.83095e-06
uc004edb.2	CYSLTR1	Homo sapiens cysteinyl leukotriene receptor 1 (CYSLTR1), mRNA.	4.552	2.994	-1.69114	9.8312e-06
uc001hyo.1	CHRM3	Homo sapiens cholinergic receptor, muscarinic 3 (CHRM3), mRNA.	0.22	0.079	-2.45338	9.89287e-06
uc001bdp.3	KIF17	Homo sapiens kinesin family member 17 (KIF17), transcript variant 2, mRNA.	1.611	1.004	-2.21374	1.01056e-05
uc001sro.1	AVPR1A	Homo sapiens arginine vasopressin receptor 1A (AVPR1A), mRNA.	2.902	1.554	-1.2254	1.01722e-05
uc001tbc.2	POC1B	Homo sapiens POC1 centriolar protein homolog B (Chlamydomonas) (POC1B), transcript variant 1, mRNA.	7.383	5.176	-1.3142	1.01852e-05
uc003iyf.2	SORBS2	Homo sapiens sorbin and SH3 domain containing 2 (SORBS2), transcript variant 8, mRNA.	5.977	3.692	-3.1442	1.01984e-05
uc009ypr.1	SLC22A12	Homo sapiens solute carrier family 22 (organic anion/urate transporter), member 12 (SLC22A12), transcript variant 1, mRNA.	1.789	0.56	-3.48047	1.0264e-05
uc003qse.1	AK130765	Homo sapiens cDNA FLJ27255 fis, clone SYN09519.	0.342	0.781	1.40388	1.02951e-05
uc011kdt.1	GUSB	Homo sapiens glucuronidase, beta (GUSB), mRNA.	4.988	12.055	3.29602	1.02951e-05
uc010idh.2	TBC1D14	Homo sapiens TBC1 domain family, member 14 (TBC1D14), transcript variant 3, mRNA.	12.779	7.275	-1.12889	1.02951e-05
uc003aiw.1	DUSP18	Homo sapiens dual specificity phosphatase 18 (DUSP18), mRNA.	0.751	0.482	-3.42026	1.03458e-05
uc003jmt.2	GHR	Homo sapiens growth hormone receptor (GHR), transcript variant 1, mRNA.	7.655	3.613	-2.56441	1.04039e-05
uc003stv.2	SNX13	Homo sapiens sorting nexin 13 (SNX13), mRNA.	13.185	8.648	-1.03251	1.04723e-05
uc003tho.1	C7orf10	Homo sapiens chromosome 7 open reading frame 10 (C7orf10), transcript variant 2, mRNA.	1.222	0.63	-3.52049	1.05407e-05
uc010ugx.1	AQP9	Homo sapiens aquaporin 9 (AQP9), mRNA.	0.997	3.462	3.55361	1.05814e-05
uc001mny.2	SAA4	Homo sapiens serum amyloid A4, constitutive (SAA4), mRNA.	1.65	7.299	4.17088	1.05814e-05
uc001ikw.3	ECHDC3	Homo sapiens enoyl CoA hydratase domain containing 3 (ECHDC3), nuclear gene encoding mitochondrial protein, mRNA.	42.059	29.943	-1.02878	1.06644e-05
uc001tdn.3	NR2C1	Homo sapiens nuclear receptor subfamily 2, group C, member 1 (NR2C1), transcript variant 2, mRNA.	1.764	1.165	-3.46179	1.06938e-05
uc002hsm.2	ERBB2	Homo sapiens v-erb-b2 erythroblastic leukemia viral oncogene homolog 2, neuro/glioblastoma derived oncogene homolog (avian) (ERBB2), transcript variant 2, mRNA.	2.98	1.709	-1.96799	1.08242e-05
uc010iqd.2	GUCY1A3	Homo sapiens guanylate cyclase 1, soluble, alpha 3 (GUCY1A3), transcript variant 5, mRNA.	1.011	0.599	-3.98158	1.09512e-05
uc001fvn.2	DCAF8	Homo sapiens DDB1 and CUL4 associated factor 8 (DCAF8), transcript variant 1, mRNA.	8.165	5.511	-1.18777	1.11281e-05
uc003hpr.2	MAPK10	Homo sapiens mitogen-activated protein kinase 10 (MAPK10), transcript variant 3, mRNA.	0.508	0.324	-3.24352	1.11313e-05
uc001toj.1	KCTD10	Homo sapiens potassium channel tetramerisation domain containing 10 (KCTD10), mRNA.	0.547	0.386	-1.1083	1.11313e-05
uc001thy.2	ANO4	Homo sapiens anoctamin 4 (ANO4), mRNA.	3.793	2.253	-1.35266	1.13366e-05
uc002zyn.3	SLC2A11	Homo sapiens solute carrier family 2 (facilitated glucose transporter), member 11 (SLC2A11), transcript variant 3, mRNA.	0.936	0.521	-4.32313	1.13466e-05
uc001slj.2	GLS2	Homo sapiens glutaminase 2 (liver, mitochondrial) (GLS2), nuclear gene encoding mitochondrial protein, mRNA.	1.594	0.385	-3.60706	1.13725e-05
uc001gdx.1	ILDR2	Homo sapiens immunoglobulin-like domain containing receptor 2 (ILDR2), mRNA.	1.243	0.613	-1.67107	1.14087e-05
uc011dwn.1	C6orf138	Homo sapiens chromosome 6 open reading frame 138 (C6orf138), transcript variant 1, mRNA.	1.771	0.799	-1.87285	1.14157e-05
uc010lmn.2	CALD1	Homo sapiens caldesmon 1 (CALD1), transcript variant 5, mRNA.	22.792	39.103	5.33403	1.14171e-05
uc001tba.2	POC1B	Homo sapiens POC1 centriolar protein homolog B (Chlamydomonas) (POC1B), transcript variant 2, mRNA.	0.706	0.466	-2.78892	1.14171e-05
uc010xbl.1	LOC728606	Homo sapiens uncharacterized LOC728606 (LOC728606), non-coding RNA.	0.09	0.039	-2.21093	1.14171e-05
uc004bnz.1	DENND1A	Homo sapiens DENN/MADD domain containing 1A (DENND1A), transcript variant 1, mRNA.	6.96	4.387	-1.57886	1.14171e-05
uc002utl.1	HECW2	Homo sapiens HECT, C2 and WW domain containing E3 ubiquitin protein ligase 2 (HECW2), mRNA.	7.132	4.123	-1.01849	1.15251e-05
uc003abn.2	KIAA1671	Homo sapiens KIAA1671 (KIAA1671), mRNA.	7.79	4.643	-1.01616	1.17037e-05
uc001yos.3	KIF26A	Homo sapiens kinesin family member 26A (KIF26A), mRNA.	3.629	1.766	-1.07028	1.1861e-05
uc003pcp.2	HMGCLL1	Homo sapiens 3-hydroxymethyl-3-methylglutaryl-CoA lyase-like 1 (HMGCLL1), transcript variant 2, mRNA.	0.146	0.061	-2.51689	1.19726e-05
uc002xmo.1	WISP2	Homo sapiens WNT1 inducible signaling pathway protein 2 (WISP2), mRNA.	0.05	0.129	3.03325	1.20033e-05
uc002nzp.2	DMKN	Homo sapiens dermokine (DMKN), transcript variant 3, mRNA.	0.154	0.06	-3.53824	1.20204e-05
uc003jst.1	C5orf64	Homo sapiens chromosome 5 open reading frame 64 (C5orf64), mRNA.	0.074	0.038	-1.66614	1.25258e-05
uc001wve.1	CTAGE5	Homo sapiens CTAGE family, member 5 (CTAGE5), transcript variant 6, mRNA.	1.205	0.785	-1.53659	1.2536e-05
uc002ple.1	DHDH	Homo sapiens dihydrodiol dehydrogenase (dimeric) (DHDH), mRNA.	8.878	3.381	-1.65919	1.25841e-05
uc003amx.2	SYN3	Homo sapiens synapsin III (SYN3), transcript variant IIIa, mRNA.	0.336	0.159	-2.3504	1.26773e-05
uc003tpk.2	GRB10	Homo sapiens growth factor receptor-bound protein 10 (GRB10), transcript variant 4, mRNA.	4.022	2.242	-1.23529	1.26826e-05
uc011mqa.1	NHSL2	Homo sapiens NHS-like 2 (NHSL2), mRNA.	1.73	1.073	-1.08146	1.26873e-05
uc001vnf.1	IPO5	Homo sapiens importin 5 (IPO5), mRNA.	7.225	3.695	-3.54692	1.2875e-05
uc004bbk.2	ALDOB	Homo sapiens aldolase B, fructose-bisphosphate (ALDOB), mRNA.	143.468	69.391	-2.23179	1.28956e-05
uc010srj.1	SHMT2	Homo sapiens serine hydroxymethyltransferase 2 (mitochondrial) (SHMT2), transcript variant 5, mRNA.	6.996	17.626	1.44052	1.30457e-05
uc004dpf.1	SHROOM4	Homo sapiens shroom family member 4 (SHROOM4), transcript variant 1, mRNA.	1.704	0.829	-1.59794	1.32224e-05
uc003ylk.2	CTHRC1	Homo sapiens collagen triple helix repeat containing 1 (CTHRC1), transcript variant 1, mRNA.	27.742	82.854	1.14055	1.32224e-05
uc011nab.1	VAMP7	Homo sapiens vesicle-associated membrane protein 7 (VAMP7), transcript variant 4, non-coding RNA.	2.262	1.617	-3.2	1.32352e-05
uc003bfk.2	ARHGAP8	Homo sapiens Rho GTPase activating protein 8 (ARHGAP8), transcript variant 2, mRNA.	3.321	2.171	-2.94242	1.32352e-05
uc003kfs.2	DMGDH	Homo sapiens dimethylglycine dehydrogenase (DMGDH), nuclear gene encoding mitochondrial protein, mRNA.	38.03	25.785	-1.17771	1.33776e-05
uc010sun.1	POC1B	Homo sapiens POC1 centriolar protein homolog B (Chlamydomonas) (POC1B), transcript variant 3, non-coding RNA.	3.187	2.32	-1.55942	1.35422e-05
uc003fci.2	RARRES1	Homo sapiens retinoic acid receptor responder (tazarotene induced) 1 (RARRES1), transcript variant 1, mRNA.	10.84	23.309	1.20065	1.35634e-05
uc011lhg.1	YWHAZ	Homo sapiens tyrosine 3-monooxygenase/tryptophan 5-monooxygenase activation protein, zeta polypeptide (YWHAZ), transcript variant 2, mRNA.	13.866	41.431	4.23276	1.35724e-05
uc002ved.2	LANCL1	Homo sapiens LanC lantibiotic synthetase component C-like 1 (bacterial) (LANCL1), transcript variant 1, mRNA.	18.804	10.921	-1.73148	1.36856e-05
uc010jti.2	SLC44A4	Homo sapiens solute carrier family 44, member 4 (SLC44A4), transcript variant 1, mRNA.	17.634	9.492	-1.31395	1.37112e-05
uc010vhs.1	GPR56	Homo sapiens G protein-coupled receptor 56 (GPR56), transcript variant 4, mRNA.	19.864	17.994	-1.78284	1.37357e-05
uc003dxu.1	PVRL3	Homo sapiens poliovirus receptor-related 3 (PVRL3), transcript variant 3, mRNA.	1.683	1.076	-1.2544	1.37492e-05
uc003xmi.3	PLEKHA2	Homo sapiens pleckstrin homology domain containing, family A (phosphoinositide binding specific) member 2 (PLEKHA2), mRNA.	25.341	15.813	-1.29178	1.38719e-05
uc010swj.1	TDG	Homo sapiens thymine-DNA glycosylase (TDG), mRNA.	1.005	2.155	3.56456	1.39671e-05
uc001gfo.1	XCL1	Homo sapiens chemokine (C motif) ligand 1 (XCL1), mRNA.	1.49	2.964	1.21693	1.44399e-05
uc001pjp.2	SLN	Homo sapiens sarcolipin (SLN), mRNA.	3.979	7.987	3.74329	1.48309e-05
uc010ujz.1	CLN6	Homo sapiens ceroid-lipofuscinosis, neuronal 6, late infantile, variant (CLN6), mRNA.	0.475	0.304	-3.31115	1.49918e-05
uc003hkb.3	CCDC158	Homo sapiens coiled-coil domain containing 158 (CCDC158), mRNA.	0.395	0.181	-1.70411	1.50215e-05
uc003ifi.1	FAT4	Homo sapiens FAT tumor suppressor homolog 4 (Drosophila) (FAT4), mRNA.	1.366	0.57	-2.55643	1.50899e-05
uc003nrr.2	DDR1	Homo sapiens discoidin domain receptor tyrosine kinase 1 (DDR1), transcript variant 2, mRNA.	21.865	13.599	-1.53149	1.51406e-05
uc004bpr.2	GAPVD1	Homo sapiens GTPase activating protein and VPS9 domains 1 (GAPVD1), mRNA.	5.532	3.798	-1.00404	1.52016e-05
uc002wov.1	FLRT3	Homo sapiens fibronectin leucine rich transmembrane protein 3 (FLRT3), transcript variant 2, mRNA.	7.406	4.138	-2.82515	1.53844e-05
uc011ccd.1	CNOT6L	Homo sapiens CCR4-NOT transcription complex, subunit 6-like (CNOT6L), mRNA.	3.269	1.79	-3.45376	1.53865e-05
uc002eql.2	CDH16	Homo sapiens cadherin 16, KSP-cadherin (CDH16), transcript variant 1, mRNA.	137.972	107.499	-1.26856	1.54204e-05
uc001eiq.2	FCGR1B	Homo sapiens Fc fragment of IgG, high affinity Ib, receptor (CD64) (FCGR1B), transcript variant 2, mRNA.	3.31	8.21	2.6039	1.5426e-05
uc010rcz.1	SERGEF	Homo sapiens secretion regulating guanine nucleotide exchange factor (SERGEF), mRNA.	4.438	2.456	-1.2246	1.5426e-05
uc001uus.2	KL	Homo sapiens klotho (KL), mRNA.	37.573	22.899	-1.06355	1.56278e-05
uc002ewb.2	ZFP90	Homo sapiens zinc finger protein 90 homolog (mouse) (ZFP90), mRNA.	1.028	0.613	-1.46558	1.57199e-05
uc001krl.3	PAX2	Homo sapiens paired box 2 (PAX2), transcript variant c, mRNA.	1.854	1.047	-2.48467	1.57199e-05
uc003eri.1	IL20RB	Homo sapiens interleukin 20 receptor beta (IL20RB), mRNA.	12.289	39.29	3.82924	1.58222e-05
uc009wmw.2	CGN	Homo sapiens cingulin (CGN), mRNA.	5.197	3.062	-1.29032	1.5868e-05
uc003mmt.2	BTNL9	Homo sapiens butyrophilin-like 9 (BTNL9), mRNA.	27.693	17.393	-1.05147	1.59534e-05
uc001ehr.1	HAO2	Homo sapiens hydroxyacid oxidase 2 (long chain) (HAO2), transcript variant 1, mRNA.	12.619	6.081	-2.9722	1.60559e-05
uc011cel.1	EMCN	Homo sapiens endomucin (EMCN), transcript variant 2, mRNA.	0.339	0.185	-3.59112	1.60934e-05
uc003kjx.2	GPR98	Homo sapiens G protein-coupled receptor 98 (GPR98), transcript variant 2, non-coding RNA.	2.532	1.27	-1.10924	1.61164e-05
uc001jrp.2	UNC5B	Homo sapiens unc-5 homolog B (C. elegans) (UNC5B), transcript variant 2, mRNA.	11.484	6.822	-1.61278	1.65158e-05
uc001stw.1	IFNG	Homo sapiens interferon, gamma (IFNG), mRNA.	0.819	3.004	1.99457	1.66696e-05
uc002ety.2	C16orf86	Homo sapiens chromosome 16 open reading frame 86 (C16orf86), mRNA.	2.716	1.738	-1.35058	1.67454e-05
uc003iyo.1	SORBS2	Homo sapiens sorbin and SH3 domain containing 2 (SORBS2), transcript variant 4, mRNA.	0.977	0.484	-2.85973	1.67747e-05
uc002qnh.2	ZNF471	Homo sapiens zinc finger protein 471 (ZNF471), mRNA.	2.827	1.457	-1.023	1.67747e-05
uc003eat.2	GRAMD1C	Homo sapiens GRAM domain containing 1C (GRAMD1C), transcript variant 2, mRNA.	0.331	0.235	-1.60348	1.6821e-05
uc001szl.1	ACSS3	Homo sapiens acyl-CoA synthetase short-chain family member 3 (ACSS3), mRNA.	19.852	11.077	-2.6375	1.68564e-05
uc001ldw.2	FAM45A	Homo sapiens family with sequence similarity 45, member A (FAM45A), mRNA.	4.12	2.478	-3.511	1.69546e-05
uc003xxq.3	CPA6	Homo sapiens carboxypeptidase A6 (CPA6), mRNA.	0.806	0.483	-2.08129	1.71724e-05
uc002iem.2	CD300LG	Homo sapiens CD300 molecule-like family member g (CD300LG), transcript variant 1, mRNA.	1.823	1.237	-1.47844	1.72487e-05
uc001dhh.2	ST6GALNAC3	Homo sapiens ST6 (alpha-N-acetyl-neuraminyl-2,3-beta-galactosyl-1, 3)-N-acetylgalactosaminide alpha-2,6-sialyltransferase 3 (ST6GALNAC3), transcript variant 1, mRNA.	5.663	3.1	-1.82645	1.72737e-05
uc010gqg.1	FTCD	Homo sapiens formiminotransferase cyclodeaminase (FTCD), transcript variant A, mRNA.	0.475	0.23	-3.71968	1.73486e-05
uc001kcc.3	C10orf58	Homo sapiens chromosome 10 open reading frame 58 (C10orf58), transcript variant 1, mRNA.	69.917	49.865	-1.44185	1.74152e-05
uc003laz.1	SLC25A48	Homo sapiens solute carrier family 25, member 48 (SLC25A48), nuclear gene encoding mitochondrial protein, mRNA.	0.754	0.481	-2.54396	1.76745e-05
uc003gmc.2	SLC2A9	Homo sapiens solute carrier family 2 (facilitated glucose transporter), member 9 (SLC2A9), transcript variant 1, mRNA.	21.034	13.318	-1.01382	1.7687e-05
uc002msz.1	ZNF433	Homo sapiens zinc finger protein 433 (ZNF433), mRNA.	1.991	0.938	-4.22305	1.7694e-05
uc010rab.1	APBB1	Homo sapiens amyloid beta (A4) precursor protein-binding, family B, member 1 (Fe65) (APBB1), transcript variant 2, mRNA.	5.416	2.268	-3.95211	1.77351e-05
uc003wxw.2	MTUS1	Homo sapiens microtubule associated tumor suppressor 1 (MTUS1), transcript variant 2, mRNA.	1.003	0.615	-3.10286	1.77351e-05
uc001ymn.2	LOC100131366	Homo sapiens uncharacterized LOC100131366 (LOC100131366), non-coding RNA.	1.122	0.672	-2.10937	1.77351e-05
uc003hsh.1	FAM13A	Homo sapiens family with sequence similarity 13, member A (FAM13A), transcript variant 1, mRNA.	0.533	0.276	-1.91969	1.78205e-05
uc003xgq.2	ZNF395	Homo sapiens zinc finger protein 395 (ZNF395), mRNA.	130.963	84.137	-1.16804	1.78668e-05
uc001kig.2	EXOC6	Homo sapiens exocyst complex component 6 (EXOC6), transcript variant 1, mRNA.	5.33	3.981	-2.50458	1.7895e-05
uc004ept.1	AMOT	Homo sapiens angiomotin (AMOT), transcript variant 1, mRNA.	0.668	0.354	-3.41215	1.78992e-05
uc001bmd.3	AIM1L	Homo sapiens absent in melanoma 1-like (AIM1L), mRNA.	0.242	0.429	1.65361	1.78992e-05
uc002yea.3	SLC17A9	Homo sapiens solute carrier family 17, member 9 (SLC17A9), mRNA.	2.731	7.335	1.18283	1.79453e-05
uc001jie.2	OGDHL	Homo sapiens oxoglutarate dehydrogenase-like (OGDHL), nuclear gene encoding mitochondrial protein, transcript variant 1, mRNA.	14.584	6.829	-4.415	1.79562e-05
uc003hng.2	SEC31A	Homo sapiens SEC31 homolog A (S. cerevisiae) (SEC31A), transcript variant 3, mRNA.	5.443	2.662	-3.51842	1.80817e-05
uc001ehq.1	HAO2	Homo sapiens hydroxyacid oxidase 2 (long chain) (HAO2), transcript variant 2, mRNA.	21.161	7.619	-3.01925	1.81775e-05
uc001ofp.2	OVOL1	Homo sapiens ovo-like 1(Drosophila) (OVOL1), mRNA.	1.635	0.582	-2.96177	1.86398e-05
uc003bfi.2	ARHGAP8	Homo sapiens Rho GTPase activating protein 8 (ARHGAP8), transcript variant 3, mRNA.	0.641	0.408	-1.40614	1.86847e-05
uc001php.2	PDGFD	Homo sapiens platelet derived growth factor D (PDGFD), transcript variant 2, mRNA.	8.922	6.163	-2.2988	1.86847e-05
uc001zoj.3	MAPKBP1	Homo sapiens mitogen-activated protein kinase binding protein 1 (MAPKBP1), transcript variant 1, mRNA.	3.639	2.468	-1.2163	1.86924e-05
uc010kkl.1	RPS6KA2	Homo sapiens ribosomal protein S6 kinase, 90kDa, polypeptide 2 (RPS6KA2), transcript variant 1, mRNA.	14.681	7.487	-1.23775	1.88208e-05
uc002ash.1	LOC145837	Homo sapiens uncharacterized LOC145837 (LOC145837), non-coding RNA.	5.177	3.828	-1.98486	1.89027e-05
uc010tzc.1	GOLGA8C	Homo sapiens golgin A8 family, member C (GOLGA8C), non-coding RNA.	0.027	0.098	2.26211	1.89029e-05
uc002sdu.2	MEIS1	Homo sapiens Meis homeobox 1 (MEIS1), mRNA.	2.938	1.754	-1.78621	1.89273e-05
uc002zap.2	ABCG1	Homo sapiens ATP-binding cassette, sub-family G (WHITE), member 1 (ABCG1), transcript variant 2, mRNA.	24.025	15.869	-3.7505	1.9025e-05
uc002iwh.3	RNF43	Homo sapiens ring finger protein 43 (RNF43), mRNA.	0.281	0.158	-3.38143	1.92709e-05
uc001poo.1	ZBTB16	Homo sapiens zinc finger and BTB domain containing 16 (ZBTB16), transcript variant 1, mRNA.	0.107	0.062	-2.03125	1.93851e-05
uc001vqg.2	LINC00460	Homo sapiens long intergenic non-protein coding RNA 460 (LINC00460), non-coding RNA.	1.388	5.408	3.51239	1.93851e-05
uc009yas.2	FOXI2	Homo sapiens forkhead box I2 (FOXI2), mRNA.	2.452	0.806	-2.53517	1.94032e-05
uc001bzr.2	TEKT2	Homo sapiens tektin 2 (testicular) (TEKT2), mRNA.	1.488	0.955	-2.40385	1.94809e-05
uc001mfb.1	NLRP14	Homo sapiens NLR family, pyrin domain containing 14 (NLRP14), mRNA.	0.171	0.094	-1.25091	1.96859e-05
uc001zym.3	USP8	Homo sapiens ubiquitin specific peptidase 8 (USP8), transcript variant 3, mRNA.	3.573	2.241	-1.36868	1.97444e-05
uc001tmm.1	BTBD11	Homo sapiens BTB (POZ) domain containing 11 (BTBD11), transcript variant b, mRNA.	1.794	3.413	1.31291	1.97469e-05
uc003lnx.1	LARS	Homo sapiens leucyl-tRNA synthetase (LARS), mRNA.	38.803	29.448	-1.64669	1.98182e-05
uc010wvq.1	RAB40B	Homo sapiens RAB40B, member RAS oncogene family (RAB40B), mRNA.	2.784	1.699	-1.02502	1.99869e-05
uc003gdq.3	FGFR3	Homo sapiens fibroblast growth factor receptor 3 (FGFR3), transcript variant 1, mRNA.	1.504	0.857	-3.10082	2.00005e-05
uc002gzn.2	KSR1	Homo sapiens kinase suppressor of ras 1 (KSR1), mRNA.	4.111	1.494	-3.10811	2.06385e-05
uc001pbo.1	PICALM	Homo sapiens phosphatidylinositol binding clathrin assembly protein (PICALM), transcript variant 1, mRNA.	3.82	1.586	-4.54767	2.06385e-05
uc002mlh.1	ZNF559	Homo sapiens zinc finger protein 559 (ZNF559), transcript variant 8, mRNA.	0.621	0.316	-2.6457	2.09715e-05
uc002ueg.2	NOSTRIN	Homo sapiens nitric oxide synthase trafficker (NOSTRIN), transcript variant 2, mRNA.	28.587	17.731	-2.31856	2.11737e-05
uc002uxj.1	CASP10	Homo sapiens caspase 10, apoptosis-related cysteine peptidase (CASP10), transcript variant 1, mRNA.	5.875	4.137	-1.05361	2.11953e-05
uc001mmf.2	SOX6	Homo sapiens SRY (sex determining region Y)-box 6 (SOX6), transcript variant 3, mRNA.	1.486	0.896	-3.32876	2.12838e-05
uc001hmr.2	MARC2	Homo sapiens mitochondrial amidoxime reducing component 2 (MARC2), nuclear gene encoding mitochondrial protein, mRNA.	4.944	3.574	-1.1126	2.12934e-05
uc002tbs.2	IL1RL2	Homo sapiens interleukin 1 receptor-like 2 (IL1RL2), mRNA.	2.17	1.602	-1.65719	2.14258e-05
uc003cql.1	MYL3	Homo sapiens myosin, light chain 3, alkali; ventricular, skeletal, slow (MYL3), mRNA.	8.792	4.219	-1.85191	2.14867e-05
uc002ibf.3	LOC100190938	Homo sapiens uncharacterized LOC100190938 (LOC100190938), transcript variant 1, non-coding RNA.	0.342	0.236	-1.14298	2.15866e-05
uc010vyz.1	SLC47A1	Homo sapiens solute carrier family 47, member 1 (SLC47A1), mRNA.	13.29	7.519	-2.5866	2.16539e-05
uc010hpr.2	BBX	Homo sapiens bobby sox homolog (Drosophila) (BBX), transcript variant 1, mRNA.	7.426	5.167	-1.43826	2.16539e-05
uc011edg.1	MAP7	Homo sapiens microtubule-associated protein 7 (MAP7), transcript variant 3, mRNA.	0.944	0.538	-2.9191	2.1681e-05
uc001vko.2	EDNRB	Homo sapiens endothelin receptor type B (EDNRB), transcript variant 3, mRNA.	88.335	45.994	-1.37398	2.17421e-05
uc010qdp.1	ACBD5	Homo sapiens acyl-CoA binding domain containing 5 (ACBD5), transcript variant 1, mRNA.	5.89	4.042	-1.46085	2.17758e-05
uc003bvt.2	ATP2B2	Homo sapiens ATPase, Ca++ transporting, plasma membrane 2 (ATP2B2), transcript variant 1, mRNA.	1.889	1.087	-4.29074	2.18492e-05
uc003jwv.3	OCLN	Homo sapiens occludin (OCLN), transcript variant 2, mRNA.	7.402	4.002	-1.09358	2.20346e-05
uc001kew.2	PAPSS2	Homo sapiens 3'-phosphoadenosine 5'-phosphosulfate synthase 2 (PAPSS2), transcript variant 2, mRNA.	5.313	2.895	-4.42355	2.21968e-05
uc003fim.1	ECT2	Homo sapiens epithelial cell transforming sequence 2 oncogene (ECT2), mRNA.	1.108	2.814	1.63156	2.22077e-05
uc001wrm.2	ARHGAP5	Homo sapiens Rho GTPase activating protein 5 (ARHGAP5), transcript variant 2, mRNA.	3.215	2.196	-2.67561	2.26205e-05
uc003pxx.3	SLC35F1	Homo sapiens solute carrier family 35, member F1 (SLC35F1), mRNA.	1.039	0.576	-1.32517	2.26619e-05
uc001nlo.3	CTNND1	Homo sapiens catenin (cadherin-associated protein), delta 1 (CTNND1), transcript variant 8, mRNA.	7.404	4.806	-2.39748	2.2665e-05
uc002qnc.2	ZNF583	Homo sapiens zinc finger protein 583 (ZNF583), transcript variant 1, mRNA.	2.191	1.027	-3.92287	2.27657e-05
uc010fwl.1	OBSL1	Homo sapiens obscurin-like 1 (OBSL1), transcript variant 2, mRNA.	4.982	2.516	-2.08215	2.28025e-05
uc010hir.2	KIF15	Homo sapiens kinesin family member 15 (KIF15), mRNA.	0.314	0.805	1.33955	2.28695e-05
uc010guu.1	SGSM1	Homo sapiens small G protein signaling modulator 1 (SGSM1), transcript variant 3, mRNA.	1.63	0.997	-2.58258	2.28695e-05
uc002glc.2	ARHGEF15	Homo sapiens Rho guanine nucleotide exchange factor (GEF) 15 (ARHGEF15), transcript variant 1, mRNA.	12.088	5.67	-2.32627	2.28695e-05
uc001ktf.2	POLL	Homo sapiens polymerase (DNA directed), lambda (POLL), transcript variant 3, mRNA.	3.743	2.403	-1.05973	2.30211e-05
uc010tef.1	NBEA	Homo sapiens neurobeachin (NBEA), transcript variant 2, mRNA.	3.521	2.233	-1.6893	2.30448e-05
uc003hkd.2	CCDC158	Homo sapiens coiled-coil domain containing 158 (CCDC158), mRNA.	0.119	0.054	-3.14011	2.31944e-05
uc002jyz.3	BAIAP2	Homo sapiens BAI1-associated protein 2 (BAIAP2), transcript variant 3, mRNA.	3.224	1.863	-1.46612	2.31944e-05
uc002ubp.2	RBMS1	Homo sapiens RNA binding motif, single stranded interacting protein 1 (RBMS1), transcript variant 1, mRNA.	2.623	1.886	-1.70336	2.32809e-05
uc003qgr.2	PDE7B	Homo sapiens phosphodiesterase 7B (PDE7B), mRNA.	3.748	2.135	-1.73513	2.33436e-05
uc001kga.3	LIPA	Homo sapiens lipase A, lysosomal acid, cholesterol esterase (LIPA), transcript variant 2, mRNA.	119.062	82.586	-1.04879	2.33996e-05
uc010omh.1	KIAA0494	Homo sapiens KIAA0494 (KIAA0494), mRNA.	8.218	4.624	-3.35655	2.34504e-05
uc002scd.2	OTX1	Homo sapiens orthodenticle homeobox 1 (OTX1), transcript variant 1, mRNA.	0.022	0.23	2.81227	2.36098e-05
uc004cxc.1	TMEM27	Homo sapiens transmembrane protein 27 (TMEM27), mRNA.	199.894	132.566	-1.42576	2.3919e-05
uc003hox.2	AGPAT9	Homo sapiens 1-acylglycerol-3-phosphate O-acyltransferase 9 (AGPAT9), transcript variant 1, mRNA.	2.721	1.488	-2.90283	2.40282e-05
uc003vqn.3	LOC646329	Homo sapiens uncharacterized LOC646329 (LOC646329), non-coding RNA.	0.229	1.811	1.22738	2.43249e-05
uc003ehs.3	HEG1	Homo sapiens HEG homolog 1 (zebrafish) (HEG1), mRNA.	2.625	1.41	-2.25215	2.46513e-05
uc002xah.1	ASIP	Homo sapiens agouti signaling protein (ASIP), mRNA.	0.377	0.822	3.14871	2.46799e-05
uc010yim.1	FAM110C	Homo sapiens family with sequence similarity 110, member C (FAM110C), mRNA.	10.003	6.182	-1.22822	2.47581e-05
uc010xhk.1	C19orf77	Homo sapiens chromosome 19 open reading frame 77 (C19orf77), mRNA.	257.653	171.935	-1.2328	2.47812e-05
uc010ygy.1	ZNF772	Homo sapiens zinc finger protein 772 (ZNF772), transcript variant 2, mRNA.	1.402	0.569	-4.0529	2.50511e-05
uc001dmp.2	CCBL2	Homo sapiens cysteine conjugate-beta lyase 2 (CCBL2), transcript variant 1, mRNA.	6.582	4.362	-1.08057	2.50511e-05
uc001pxx.2	SORL1	Homo sapiens sortilin-related receptor, L(DLR class) A repeats containing (SORL1), mRNA.	12.177	7.218	-1.23929	2.50511e-05
uc002twh.2	ACVR2A	Homo sapiens activin A receptor, type IIA (ACVR2A), mRNA.	5.261	3.326	-1.42042	2.52414e-05
uc011lwa.1	RAD23B	Homo sapiens RAD23 homolog B (S. cerevisiae) (RAD23B), transcript variant 1, mRNA.	23.76	15.051	-1.7178	2.5325e-05
uc004dbp.3	ARX	Homo sapiens aristaless related homeobox (ARX), mRNA.	0.45	0.985	3.08467	2.5325e-05
uc002tsu.3	TUBA3D	Homo sapiens tubulin, alpha 3d (TUBA3D), mRNA.	8.727	34.567	2.21354	2.53283e-05
uc003xfu.2	EPHX2	Homo sapiens epoxide hydrolase 2, cytoplasmic (EPHX2), mRNA.	49.958	36.221	-1.639	2.53283e-05
uc001tav.2	KITLG	Homo sapiens KIT ligand (KITLG), transcript variant b, mRNA.	10.766	7.136	-1.45962	2.57918e-05
uc001efc.1	DENND2C	Homo sapiens DENN/MADD domain containing 2C (DENND2C), transcript variant 2, mRNA.	0.527	0.279	-1.56521	2.62032e-05
uc003fyo.2	IQCG	Homo sapiens IQ motif containing G (IQCG), transcript variant 2, mRNA.	1.309	0.852	-3.33862	2.65542e-05
uc003jgs.1	CDH9	Homo sapiens cadherin 9, type 2 (T1-cadherin) (CDH9), mRNA.	0.309	0.082	-3.5669	2.65741e-05
uc001hvt.3	KIAA1804	Homo sapiens mixed lineage kinase 4 (KIAA1804), mRNA.	2.734	1.839	-1.24002	2.6723e-05
uc003abg.2	SGSM1	Homo sapiens small G protein signaling modulator 1 (SGSM1), transcript variant 1, mRNA.	0.691	0.286	-3.72432	2.6807e-05
uc002adq.1	TEX9	Homo sapiens testis expressed 9 (TEX9), mRNA.	0.277	0.194	-2.12907	2.69334e-05
uc010tpv.1	RALGAPA1	Homo sapiens Ral GTPase activating protein, alpha subunit 1 (catalytic) (RALGAPA1), transcript variant 1, mRNA.	0.834	0.473	-2.51488	2.70242e-05
uc002cib.1	C16orf13	Homo sapiens chromosome 16 open reading frame 13 (C16orf13), transcript variant 3, mRNA.	2.031	5.441	2.1132	2.70242e-05
uc001egq.1	IGSF3	Homo sapiens immunoglobulin superfamily, member 3 (IGSF3), transcript variant 1, mRNA.	2.121	1.227	-3.68163	2.70829e-05
uc009zks.2	RAPGEF3	Homo sapiens Rap guanine nucleotide exchange factor (GEF) 3 (RAPGEF3), transcript variant 1, mRNA.	2.427	1.531	-1.828	2.70829e-05
uc010htw.1	SLCO2A1	Homo sapiens solute carrier organic anion transporter family, member 2A1 (SLCO2A1), mRNA.	0.583	0.299	-2.05133	2.72418e-05
uc011ecw.1	SGK1	Homo sapiens serum/glucocorticoid regulated kinase 1 (SGK1), transcript variant 3, mRNA.	3.147	2.247	-2.23092	2.72728e-05
uc001ept.1	GJA5	Homo sapiens gap junction protein, alpha 5, 40kDa (GJA5), transcript variant A, mRNA.	29.697	14.63	-1.35518	2.75348e-05
uc001gpa.1	GLUL	Homo sapiens glutamate-ammonia ligase (GLUL), transcript variant 3, mRNA.	13.162	7.846	-1.08226	2.76965e-05
uc003pbx.2	GCLC	Homo sapiens glutamate-cysteine ligase, catalytic subunit (GCLC), transcript variant 1, mRNA.	0.442	0.287	-1.0453	2.77567e-05
uc003lvs.3	C5orf4	Homo sapiens chromosome 5 open reading frame 4 (C5orf4), mRNA.	25.016	16.638	-1.57487	2.80424e-05
uc010yzg.1	BIN1	Homo sapiens bridging integrator 1 (BIN1), transcript variant 3, mRNA.	0.743	1.103	-3.58228	2.80936e-05
uc003cih.2	EXOG	Homo sapiens endo/exonuclease (5'-3'), endonuclease G-like (EXOG), nuclear gene encoding mitochondrial protein, transcript variant 1, mRNA.	2.021	1.673	-1.31613	2.82337e-05
uc001vmd.3	ABCC4	Homo sapiens ATP-binding cassette, sub-family C (CFTR/MRP), member 4 (ABCC4), transcript variant 1, mRNA.	15.535	10.117	-1.03228	2.83466e-05
uc003gpb.2	LDB2	Homo sapiens LIM domain binding 2 (LDB2), transcript variant 1, mRNA.	5.478	2.947	-1.88974	2.83628e-05
uc001qhw.1	IQSEC3	Homo sapiens IQ motif and Sec7 domain 3 (IQSEC3), transcript variant 1, mRNA.	4.631	1.968	-1.54352	2.83875e-05
uc001www.2	KLHDC1	Homo sapiens kelch domain containing 1 (KLHDC1), mRNA.	2.427	1.428	-2.9615	2.84403e-05
uc003ngx.2	HIST1H2BF	Homo sapiens histone cluster 1, H2bf (HIST1H2BF), mRNA.	0.383	0.941	3.49681	2.84728e-05
uc002meb.2	RFX2	Homo sapiens regulatory factor X, 2 (influences HLA class II expression) (RFX2), transcript variant 1, mRNA.	2.7	1.784	-2.44953	2.85816e-05
uc009wad.2	HOOK1	Homo sapiens hook homolog 1 (Drosophila) (HOOK1), mRNA.	12.747	6.785	-2.89961	2.85942e-05
uc001nua.2	GANAB	Homo sapiens glucosidase, alpha; neutral AB (GANAB), transcript variant 3, mRNA.	24.597	19.168	-1.4314	2.91381e-05
uc001cpc.3	PIK3R3	Homo sapiens phosphoinositide-3-kinase, regulatory subunit 3 (gamma) (PIK3R3), transcript variant 2, mRNA.	0.754	0.397	-3.16339	2.92506e-05
uc001lei.1	TIAL1	Homo sapiens TIA1 cytotoxic granule-associated RNA binding protein-like 1 (TIAL1), transcript variant 1, mRNA.	6.279	4.427	-1.73901	2.92829e-05
uc001ztr.2	CTDSPL2	Homo sapiens CTD (carboxy-terminal domain, RNA polymerase II, polypeptide A) small phosphatase like 2 (CTDSPL2), mRNA.	8.48	5.724	-1.0795	2.94328e-05
uc004aib.2	TRPM3	Homo sapiens transient receptor potential cation channel, subfamily M, member 3 (TRPM3), transcript variant 3, mRNA.	0.508	0.176	-3.72693	2.98695e-05
uc010fek.2	DYSF	Homo sapiens dysferlin, limb girdle muscular dystrophy 2B (autosomal recessive) (DYSF), transcript variant 4, mRNA.	18.061	8.381	-2.24239	2.99857e-05
uc002atr.1	PKM2	Homo sapiens pyruvate kinase, muscle (PKM2), transcript variant 5, mRNA.	215.178	447.659	1.19773	3.01806e-05
uc002lgp.3	FECH	Homo sapiens ferrochelatase (FECH), nuclear gene encoding mitochondrial protein, transcript variant 1, mRNA.	0.888	0.445	-3.03167	3.03719e-05
uc010cbv.2	SALL1	Homo sapiens sal-like 1 (Drosophila) (SALL1), transcript variant 1, mRNA.	3.587	1.905	-2.63314	3.04854e-05
uc002buo.2	SYNM	Homo sapiens synemin, intermediate filament protein (SYNM), transcript variant B, mRNA.	3.712	2.666	-1.14716	3.04854e-05
uc010vpx.1	DOC2B	Homo sapiens double C2-like domains, beta (DOC2B), mRNA.	2.238	1.41	-1.05046	3.08596e-05
uc002mle.3	ZNF559	Homo sapiens zinc finger protein 559 (ZNF559), transcript variant 1, mRNA.	1.896	1.033	-2.96337	3.09656e-05
uc010dkf.2	ENOSF1	Homo sapiens enolase superfamily member 1 (ENOSF1), transcript variant 3, mRNA.	8.069	5.581	-1.21006	3.11924e-05
uc010tgv.1	ATP7B	Homo sapiens ATPase, Cu++ transporting, beta polypeptide (ATP7B), transcript variant 1, mRNA.	0.817	0.478	-2.83327	3.11945e-05
uc001ocu.2	TM7SF2	Homo sapiens transmembrane 7 superfamily member 2 (TM7SF2), mRNA.	1.021	0.67	-3.16228	3.12669e-05
uc001rln.3	ALG10B	Homo sapiens asparagine-linked glycosylation 10, alpha-1,2-glucosyltransferase homolog B (yeast) (ALG10B), mRNA.	2.409	1.821	-1.28703	3.14769e-05
uc002rnj.2	LCLAT1	Homo sapiens lysocardiolipin acyltransferase 1 (LCLAT1), transcript variant 1, mRNA.	0.521	0.271	-3.53052	3.14963e-05
uc011cwj.1	HSD17B4	Homo sapiens hydroxysteroid (17-beta) dehydrogenase 4 (HSD17B4), transcript variant 3, mRNA.	8.477	14.837	4.83848	3.15603e-05
uc004csy.3	CLCN4	Homo sapiens chloride channel 4 (CLCN4), mRNA.	4.784	3.378	-1.26178	3.15677e-05
uc003hnz.3	LIN54	Homo sapiens lin-54 homolog (C. elegans) (LIN54), transcript variant 3, mRNA.	1.527	0.957	-2.93975	3.16262e-05
uc010rbk.1	TUB	Homo sapiens tubby homolog (mouse) (TUB), transcript variant 2, mRNA.	5.387	3.429	-1.11381	3.17294e-05
uc003ivh.2	DCTD	Homo sapiens dCMP deaminase (DCTD), transcript variant 1, mRNA.	0.873	0.576	-3.43399	3.17424e-05
uc009zfs.2	C1S	Homo sapiens complement component 1, s subcomponent (C1S), transcript variant 1, mRNA.	14.17	34.079	1.69553	3.18386e-05
uc010pkw.1	PBX1	Homo sapiens pre-B-cell leukemia homeobox 1 (PBX1), transcript variant 3, mRNA.	0.699	0.355	-1.72722	3.21431e-05
uc003ics.3	USP53	Homo sapiens ubiquitin specific peptidase 53 (USP53), mRNA.	4.133	2.446	-1.30582	3.22785e-05
uc003zst.2	AQP7	Homo sapiens aquaporin 7 (AQP7), mRNA.	5.659	3.979	-1.69439	3.23473e-05
uc003ifj.3	FAT4	Homo sapiens FAT tumor suppressor homolog 4 (Drosophila) (FAT4), mRNA.	1.689	0.934	-1.1576	3.23779e-05
uc002bae.2	NEIL1	Homo sapiens nei endonuclease VIII-like 1 (E. coli) (NEIL1), mRNA.	1.061	0.712	-1.96384	3.24119e-05
uc004amp.1	RASEF	Homo sapiens RAS and EF-hand domain containing (RASEF), mRNA.	0.127	0.075	-2.32942	3.26024e-05
uc001ypd.2	ADSSL1	Homo sapiens adenylosuccinate synthase like 1 (ADSSL1), transcript variant 2, mRNA.	72.841	43.367	-1.04835	3.26832e-05
uc003uxo.2	MUC12	Homo sapiens mucin 12, cell surface associated (MUC12), mRNA.	0.706	1.796	1.75517	3.27961e-05
uc003ooj.3	GLP1R	Homo sapiens glucagon-like peptide 1 receptor (GLP1R), mRNA.	0.349	0.102	-2.55377	3.32557e-05
uc003ivz.1	STOX2	Homo sapiens storkhead box 2 (STOX2), mRNA.	0.264	0.184	-1.45423	3.33566e-05
uc001cns.1	TESK2	Homo sapiens testis-specific kinase 2 (TESK2), mRNA.	2.022	1.18	-3.07559	3.35411e-05
uc002nzk.3	DMKN	Homo sapiens dermokine (DMKN), transcript variant 2, mRNA.	3.791	2.376	-3.59744	3.4289e-05
uc003qha.1	MAP7	Homo sapiens microtubule-associated protein 7 (MAP7), transcript variant 7, mRNA.	4.995	1.446	-4.60102	3.46718e-05
uc001mrj.3	LGR4	Homo sapiens leucine-rich repeat containing G protein-coupled receptor 4 (LGR4), mRNA.	26.997	16.464	-3.14537	3.47006e-05
uc011cgy.1	PHF17	Homo sapiens PHD finger protein 17 (PHF17), transcript variant L, mRNA.	10.834	7.31	-1.16998	3.51479e-05
uc010gsa.2	ZDHHC8	Homo sapiens zinc finger, DHHC-type containing 8 (ZDHHC8), transcript variant 2, mRNA.	1.438	4.171	3.61282	3.52611e-05
uc010vzc.1	SLC47A1	Homo sapiens solute carrier family 47, member 1 (SLC47A1), mRNA.	6.969	3.944	-2.91459	3.53101e-05
uc004axj.2	TDRD7	Homo sapiens tudor domain containing 7 (TDRD7), mRNA.	8.963	6.472	-1.01847	3.57408e-05
uc003zqe.2	PLAA	Homo sapiens phospholipase A2-activating protein (PLAA), mRNA.	4.2	3.038	-1.77782	3.58754e-05
uc010cbi.2	PAPD5	Homo sapiens PAP associated domain containing 5 (PAPD5), transcript variant 1, mRNA.	1.308	0.82	-2.66161	3.58989e-05
uc003bzc.2	FGD5	Homo sapiens FYVE, RhoGEF and PH domain containing 5 (FGD5), mRNA.	21.8	10.906	-1.25337	3.61203e-05
uc001zpx.2	ZFP106	Homo sapiens zinc finger protein 106 homolog (mouse) (ZFP106), mRNA.	6.604	4.428	-1.01024	3.61203e-05
uc010yur.1	KANSL3	Homo sapiens KAT8 regulatory NSL complex subunit 3 (KANSL3), transcript variant 1, mRNA.	2.628	1.487	-3.57196	3.6364e-05
uc010aqx.2	SLC39A9	Homo sapiens solute carrier family 39 (zinc transporter), member 9 (SLC39A9), transcript variant 2, mRNA.	0.431	0.229	-2.30136	3.6413e-05
uc001vzg.2	NDRG2	Homo sapiens NDRG family member 2 (NDRG2), transcript variant 3, mRNA.	3.935	2.113	-4.38168	3.64197e-05
uc001hax.1	PIK3C2B	Homo sapiens phosphoinositide-3-kinase, class 2, beta polypeptide (PIK3C2B), mRNA.	0.751	0.434	-1.45097	3.64233e-05
uc009zat.2	ARHGEF12	Homo sapiens Rho guanine nucleotide exchange factor (GEF) 12 (ARHGEF12), transcript variant 2, mRNA.	2.872	1.294	-2.7872	3.66458e-05
uc003thn.1	C7orf10	Homo sapiens chromosome 7 open reading frame 10 (C7orf10), transcript variant 3, mRNA.	7.554	4.174	-1.71248	3.69894e-05
uc002jrg.1	SPHK1	Homo sapiens sphingosine kinase 1 (SPHK1), transcript variant 4, mRNA.	0.394	0.965	1.24221	3.72228e-05
uc001jkk.3	PHYHIPL	Homo sapiens phytanoyl-CoA 2-hydroxylase interacting protein-like (PHYHIPL), transcript variant 1, mRNA.	13.684	9.399	-2.55577	3.74756e-05
uc001cpb.3	PIK3R3	Homo sapiens phosphoinositide-3-kinase, regulatory subunit 3 (gamma) (PIK3R3), transcript variant 1, mRNA.	18.235	10.115	-1.27799	3.74756e-05
uc003xaa.3	XPO7	Homo sapiens exportin 7 (XPO7), mRNA.	20.21	11.843	-4.62447	3.75708e-05
uc001vjv.2	LMO7	Homo sapiens LIM domain 7 (LMO7), transcript variant 2, mRNA.	1.284	0.83	-1.22254	3.78155e-05
uc003hql.1	KLHL8	Homo sapiens kelch-like 8 (Drosophila) (KLHL8), mRNA.	4.918	3.664	-1.19712	3.81875e-05
uc001aka.2	FLJ42875	Homo sapiens uncharacterized LOC440556 (FLJ42875), transcript variant 1, non-coding RNA.	0.409	0.123	-2.70834	3.82024e-05
uc002hsp.2	ERBB2	Homo sapiens v-erb-b2 erythroblastic leukemia viral oncogene homolog 2, neuro/glioblastoma derived oncogene homolog (avian) (ERBB2), transcript variant 1, mRNA.	1.424	0.783	-1.97468	3.82024e-05
uc003hjv.2	FAM47E	Homo sapiens family with sequence similarity 47, member E (FAM47E), transcript variant 2, mRNA.	1.021	0.632	-1.23728	3.84665e-05
uc001lfq.2	ATE1	Homo sapiens arginyltransferase 1 (ATE1), transcript variant 1, mRNA.	4.183	2.676	-2.00305	3.85447e-05
uc001vag.2	SLC25A30	Homo sapiens solute carrier family 25, member 30 (SLC25A30), nuclear gene encoding mitochondrial protein, mRNA.	19.712	14.374	-1.15054	3.85447e-05
uc011bfd.1	DNASE1L3	Homo sapiens deoxyribonuclease I-like 3 (DNASE1L3), mRNA.	1.233	0.617	-3.85205	3.87439e-05
uc010wnv.1	RNF43	Homo sapiens ring finger protein 43 (RNF43), mRNA.	0.97	0.614	-1.32077	3.90103e-05
uc010pkr.1	NOS1AP	Homo sapiens nitric oxide synthase 1 (neuronal) adaptor protein (NOS1AP), transcript variant 3, mRNA.	0.29	0.146	-2.94363	3.9192e-05
uc003uys.3	CUX1	Homo sapiens cut-like homeobox 1 (CUX1), transcript variant 4, mRNA.	4.131	2.857	-1.4079	3.9219e-05
uc003hzd.2	COL25A1	Homo sapiens collagen, type XXV, alpha 1 (COL25A1), transcript variant 1, mRNA.	1.875	1.182	-1.22514	3.93308e-05
uc004apz.2	SPIN1	Homo sapiens spindlin 1 (SPIN1), mRNA.	4.781	2.807	-1.26045	3.96293e-05
uc011dir.1	PHACTR1	Homo sapiens phosphatase and actin regulator 1 (PHACTR1), transcript variant 1, mRNA.	0.484	0.289	-1.56171	3.96293e-05
uc001lbb.1	C10orf118	Homo sapiens chromosome 10 open reading frame 118 (C10orf118), mRNA.	3.718	2.611	-1.10141	3.9677e-05
uc003qjr.3	PHACTR2	Homo sapiens phosphatase and actin regulator 2 (PHACTR2), transcript variant 2, mRNA.	8.102	4.939	-1.42707	3.99583e-05
uc003kvs.1	FNIP1	Homo sapiens folliculin interacting protein 1 (FNIP1), transcript variant 1, mRNA.	6.066	3.194	-1.97876	4.1202e-05
uc003stg.2	SOSTDC1	Homo sapiens sclerostin domain containing 1 (SOSTDC1), mRNA.	5.181	2.303	-2.11732	4.12902e-05
uc003qvb.1	RPS6KA2	Homo sapiens ribosomal protein S6 kinase, 90kDa, polypeptide 2 (RPS6KA2), transcript variant 1, mRNA.	6.092	3.317	-2.4941	4.14092e-05
uc003kkb.1	AK056485	Homo sapiens cDNA FLJ31923 fis, clone NT2RP7005323.	0.281	0.15	-2.18319	4.14203e-05
uc010xik.1	UHRF1	Homo sapiens ubiquitin-like with PHD and ring finger domains 1 (UHRF1), transcript variant 1, mRNA.	0.236	0.683	3.49296	4.18515e-05
uc010guv.1	LOC100128531	Homo sapiens uncharacterized LOC100128531 (LOC100128531), non-coding RNA.	0.395	0.252	-1.46941	4.18546e-05
uc002zbx.2	PDE9A	Homo sapiens phosphodiesterase 9A (PDE9A), transcript variant 2, mRNA.	9.69	7.31	-1.24074	4.18975e-05
uc003tpm.2	GRB10	Homo sapiens growth factor receptor-bound protein 10 (GRB10), transcript variant 4, mRNA.	3.314	1.895	-1.49788	4.21237e-05
uc003yfs.2	C8orf83	Homo sapiens chromosome 8 open reading frame 83 (C8orf83), transcript variant 7, mRNA.	0.11	0.066	-2.81512	4.21351e-05
uc003ixq.2	UFSP2	Homo sapiens UFM1-specific peptidase 2 (UFSP2), transcript variant 2, non-coding RNA.	0.618	0.23	-4.0025	4.21633e-05
uc003qmu.1	LATS1	Homo sapiens LATS, large tumor suppressor, homolog 1 (Drosophila) (LATS1), mRNA.	6.806	4.51	-1.17734	4.24785e-05
uc001msg.2	METTL15	Homo sapiens methyltransferase like 15 (METTL15), transcript variant 2, mRNA.	0.597	0.327	-2.72584	4.26827e-05
uc003pos.1	FHL5	Homo sapiens four and a half LIM domains 5 (FHL5), transcript variant 1, mRNA.	13.78	8.459	-1.41343	4.2747e-05
uc003tpr.3	COBL	Homo sapiens cordon-bleu homolog (mouse) (COBL), mRNA.	1.268	0.789	-3.65368	4.29545e-05
uc003xhg.2	HMBOX1	Homo sapiens homeobox containing 1 (HMBOX1), transcript variant 1, mRNA.	0.721	0.362	-3.36934	4.34849e-05
uc002lms.3	GALR1	Homo sapiens galanin receptor 1 (GALR1), mRNA.	0.457	0.208	-2.07871	4.36629e-05
uc001ogt.2	CATSPER1	Homo sapiens cation channel, sperm associated 1 (CATSPER1), mRNA.	0.127	0.307	1.10352	4.38292e-05
uc003nff.1	SLC17A4	Homo sapiens solute carrier family 17 (sodium phosphate), member 4 (SLC17A4), mRNA.	5.543	3.611	-2.37066	4.39886e-05
uc010qga.1	FAM35B2	Homo sapiens family with sequence similarity 35, member B2 (pseudogene) (FAM35B2), non-coding RNA.	0.286	0.646	3.49175	4.41508e-05
uc011edf.1	MAP7	Homo sapiens microtubule-associated protein 7 (MAP7), transcript variant 6, mRNA.	24.069	13.533	-1.07257	4.44436e-05
uc002vpn.1	WDR69	Homo sapiens WD repeat domain 69 (WDR69), mRNA.	0.254	0.625	2.84644	4.44893e-05
uc003uly.2	PEX1	Homo sapiens peroxisomal biogenesis factor 1 (PEX1), mRNA.	7.259	4.835	-2.28113	4.49257e-05
uc002tbu.1	IL1RL1	Homo sapiens interleukin 1 receptor-like 1 (IL1RL1), transcript variant 1, mRNA.	0.208	0.092	-2.43481	4.49502e-05
uc003dub.1	TMEM45A	Homo sapiens transmembrane protein 45A (TMEM45A), mRNA.	0.413	0.884	1.14542	4.49502e-05
uc003gvg.1	RBM47	Homo sapiens RNA binding motif protein 47 (RBM47), transcript variant 2, mRNA.	2.593	1.37	-4.27649	4.49982e-05
uc010awy.1	C14orf180	Homo sapiens chromosome 14 open reading frame 180 (C14orf180), mRNA.	0.463	0.179	-3.49633	4.54907e-05
uc002hso.2	ERBB2	Homo sapiens v-erb-b2 erythroblastic leukemia viral oncogene homolog 2, neuro/glioblastoma derived oncogene homolog (avian) (ERBB2), transcript variant 1, mRNA.	30.686	19.025	-1.19619	4.57247e-05
uc003ecs.2	ADPRH	Homo sapiens ADP-ribosylarginine hydrolase (ADPRH), mRNA.	4.247	3.077	-1.53024	4.6061e-05
uc003jwu.2	OCLN	Homo sapiens occludin (OCLN), transcript variant 1, mRNA.	0.577	0.214	-3.41065	4.61576e-05
uc003vfx.2	DOCK4	Homo sapiens dedicator of cytokinesis 4 (DOCK4), mRNA.	6.316	3.899	-1.39155	4.6253e-05
uc002teq.3	EDAR	Homo sapiens ectodysplasin A receptor (EDAR), mRNA.	0.455	0.227	-2.47389	4.6468e-05
uc001tnm.2	SSH1	Homo sapiens slingshot homolog 1 (Drosophila) (SSH1), transcript variant 1, mRNA.	4.425	3.174	-2.36301	4.65237e-05
uc010phs.1	SH2D2A	Homo sapiens SH2 domain containing 2A (SH2D2A), transcript variant 5, mRNA.	0.273	0.682	3.28159	4.66093e-05
uc002ylm.3	MIR155HG	Homo sapiens MIR155 host gene (non-protein coding) (MIR155HG), non-coding RNA.	3.418	7.235	1.06104	4.66792e-05
uc002cia.1	C16orf13	Homo sapiens chromosome 16 open reading frame 13 (C16orf13), transcript variant 4, mRNA.	5.797	11.894	1.3826	4.74314e-05
uc004exj.2	PHF6	Homo sapiens PHD finger protein 6 (PHF6), transcript variant 1, mRNA.	5.593	4.422	-1.80107	4.76646e-05
uc003tpt.2	COBL	Homo sapiens cordon-bleu homolog (mouse) (COBL), mRNA.	0.038	0.02	-2.07376	4.81021e-05
uc001avp.2	KAZN	Homo sapiens kazrin, periplakin interacting protein (KAZN), transcript variant C, mRNA.	3.45	1.803	-3.29337	4.81496e-05
uc001ykk.2	PPP2R5C	Homo sapiens protein phosphatase 2, regulatory subunit B', gamma (PPP2R5C), transcript variant 6, mRNA.	10.767	8.111	-1.19313	4.82111e-05
uc001gcn.2	RGS5	Homo sapiens regulator of G-protein signaling 5 (RGS5), transcript variant 1, mRNA.	921.508	513.265	-1.02314	4.84365e-05
uc002ehg.1	CHD9	Homo sapiens chromodomain helicase DNA binding protein 9 (CHD9), mRNA.	5.153	3.092	-1.15835	4.86085e-05
uc011ctf.1	DMGDH	Homo sapiens dimethylglycine dehydrogenase (DMGDH), nuclear gene encoding mitochondrial protein, mRNA.	5.448	3.375	-2.38984	4.86106e-05
uc003oms.1	CPNE5	Homo sapiens copine V (CPNE5), mRNA.	1.642	0.801	-3.14179	4.86746e-05
uc002upq.2	ITGAV	Homo sapiens integrin, alpha V (vitronectin receptor, alpha polypeptide, antigen CD51) (ITGAV), transcript variant 1, mRNA.	27.498	21.197	-3.44731	4.8963e-05
uc002vqj.2	SP140	Homo sapiens SP140 nuclear body protein (SP140), transcript variant 2, mRNA.	0.88	2.01	1.20838	4.89795e-05
uc003kbp.1	BDP1	Homo sapiens B double prime 1, subunit of RNA polymerase III transcription initiation factor IIIB (BDP1), mRNA.	2.774	1.537	-2.80008	4.89804e-05
uc003nfg.2	SLC17A4	Homo sapiens solute carrier family 17 (sodium phosphate), member 4 (SLC17A4), mRNA.	1.725	0.626	-4.04258	4.94201e-05
uc003ein.1	ALDH1L1	Homo sapiens aldehyde dehydrogenase 1 family, member L1 (ALDH1L1), mRNA.	2.005	1.13	-1.76658	4.94201e-05
uc001kfj.3	ANKRD22	Homo sapiens ankyrin repeat domain 22 (ANKRD22), mRNA.	2.635	5.052	1.0854	4.99537e-05
uc002ddn.2	MPV17L	Homo sapiens MPV17 mitochondrial membrane protein-like (MPV17L), nuclear gene encoding mitochondrial protein, transcript variant 1, mRNA.	3.951	2.73	-3.46338	5.00805e-05
uc003voy.2	LOC100287482	Homo sapiens uncharacterized LOC100287482 (LOC100287482), mRNA.	0.95	1.896	1.45163	5.01466e-05
uc009xpf.1	RTKN2	Homo sapiens rhotekin 2 (RTKN2), mRNA.	0.026	0.047	2.38182	5.04924e-05
uc001uat.2	KDM2B	Homo sapiens lysine (K)-specific demethylase 2B (KDM2B), transcript variant 1, mRNA.	2.416	1.468	-2.45943	5.09273e-05
uc011kys.1	EPB49	Homo sapiens erythrocyte membrane protein band 4.9 (dematin) (EPB49), transcript variant 6, mRNA.	2.292	0.809	-3.4911	5.09273e-05
uc002ghd.3	ZBTB4	Homo sapiens zinc finger and BTB domain containing 4 (ZBTB4), transcript variant 1, mRNA.	8.432	5.561	-1.47516	5.09273e-05
uc001lpc.2	PKP3	Homo sapiens plakophilin 3 (PKP3), mRNA.	1.447	4.463	2.17524	5.14021e-05
uc010oml.1	CYP4B1	Homo sapiens cytochrome P450, family 4, subfamily B, polypeptide 1 (CYP4B1), transcript variant 1, mRNA.	0.284	0.105	-3.39072	5.19614e-05
uc001ftq.2	FCER1A	Homo sapiens Fc fragment of IgE, high affinity I, receptor for; alpha polypeptide (FCER1A), mRNA.	8.722	4.759	-1.22379	5.2796e-05
uc002rpn.2	STRN	Homo sapiens striatin, calmodulin binding protein (STRN), mRNA.	8.552	5.902	-1.16671	5.284e-05
uc001pbk.2	PICALM	Homo sapiens phosphatidylinositol binding clathrin assembly protein (PICALM), transcript variant 4, mRNA.	14.794	29.707	1.85728	5.29316e-05
uc002tpb.2	LIMS2	Homo sapiens LIM and senescent cell antigen-like domains 2 (LIMS2), transcript variant 5, mRNA.	1.601	0.817	-1.96958	5.32959e-05
uc003oyo.3	GPR116	Homo sapiens G protein-coupled receptor 116 (GPR116), transcript variant 2, mRNA.	16.665	9.363	-2.03391	5.33352e-05
uc001opz.2	SHANK2	Homo sapiens SH3 and multiple ankyrin repeat domains 2 (SHANK2), transcript variant 2, mRNA.	0.984	0.507	-2.07302	5.33352e-05
uc003lbp.2	SPOCK1	Homo sapiens sparc/osteonectin, cwcv and kazal-like domains proteoglycan (testican) 1 (SPOCK1), mRNA.	18.492	43.053	1.29944	5.36297e-05
uc001htu.2	GALNT2	Homo sapiens UDP-N-acetyl-alpha-D-galactosamine:polypeptide N-acetylgalactosaminyltransferase 2 (GalNAc-T2) (GALNT2), mRNA.	2.425	6.788	1.61218	5.36297e-05
uc001rxj.1	SLC11A2	Homo sapiens solute carrier family 11 (proton-coupled divalent metal ion transporters), member 2 (SLC11A2), transcript variant 5, mRNA.	5.632	3.397	-3.68476	5.397e-05
uc010diz.2	NBR1	Homo sapiens neighbor of BRCA1 gene 1 (NBR1), transcript variant 2, mRNA.	3.77	2.582	-1.1632	5.45829e-05
uc010zov.1	STK25	Homo sapiens serine/threonine kinase 25 (STK25), mRNA.	1.545	0.77	-2.23676	5.53147e-05
uc001ios.2	TRDMT1	Homo sapiens tRNA aspartic acid methyltransferase 1 (TRDMT1), mRNA.	0.463	0.27	-2.88115	5.54424e-05
uc003fdr.2	PPM1L	Homo sapiens protein phosphatase, Mg2+/Mn2+ dependent, 1L (PPM1L), mRNA.	3.762	2.546	-1.08125	5.55165e-05
uc010jgi.1	SPRY4	Homo sapiens sprouty homolog 4 (Drosophila) (SPRY4), transcript variant 1, mRNA.	1.09	0.481	-4.09461	5.56547e-05
uc009xcx.2	HHAT	Homo sapiens hedgehog acyltransferase (HHAT), transcript variant 2, mRNA.	1.81	0.981	-3.16524	5.58917e-05
uc002tzw.2	PKP4	Homo sapiens plakophilin 4 (PKP4), transcript variant 2, mRNA.	14.994	8.069	-1.13804	5.64229e-05
uc010kdu.1	C6orf186	Homo sapiens chromosome 6 open reading frame 186 (C6orf186), mRNA.	2.431	1.123	-2.04714	5.65787e-05
uc001xnt.1	PSEN1	Homo sapiens presenilin 1 (PSEN1), transcript variant 1, mRNA.	2.069	1.431	-4.27298	5.67729e-05
uc002azk.1	SCAMP5	Homo sapiens secretory carrier membrane protein 5 (SCAMP5), transcript variant 3, mRNA.	5.239	3.742	-1.84012	5.71135e-05
uc002hco.2	TLCD1	Homo sapiens TLC domain containing 1 (TLCD1), transcript variant 1, mRNA.	2.572	4.566	1.42844	5.73061e-05
uc001dpv.2	FNBP1L	Homo sapiens formin binding protein 1-like (FNBP1L), transcript variant 2, mRNA.	15.275	9.446	-1.21769	5.74009e-05
uc010zjg.1	ACADL	Homo sapiens acyl-CoA dehydrogenase, long chain (ACADL), nuclear gene encoding mitochondrial protein, mRNA.	2.404	1.509	-1.93056	5.80297e-05
uc001izd.1	ZNF248	Homo sapiens zinc finger protein 248 (ZNF248), mRNA.	2.902	1.819	-3.30028	5.85598e-05
uc010iwb.2	IL6ST	Homo sapiens interleukin 6 signal transducer (gp130, oncostatin M receptor) (IL6ST), transcript variant 3, mRNA.	2.15	1.254	-2.52847	5.913e-05
uc003mcs.3	CPEB4	Homo sapiens cytoplasmic polyadenylation element binding protein 4 (CPEB4), mRNA.	2.837	1.497	-2.43513	5.913e-05
uc001kny.2	HOGA1	Homo sapiens 4-hydroxy-2-oxoglutarate aldolase 1 (HOGA1), nuclear gene encoding mitochondrial protein, transcript variant 1, mRNA.	11.422	7.983	-1.18576	5.91403e-05
uc001szn.1	ACSS3	Homo sapiens acyl-CoA synthetase short-chain family member 3 (ACSS3), mRNA.	2.104	1.283	-2.51495	5.91451e-05
uc010imu.1	ARSJ	Homo sapiens arylsulfatase family, member J (ARSJ), mRNA.	3.072	2.092	-1.44772	5.91451e-05
uc002wow.1	FLRT3	Homo sapiens fibronectin leucine rich transmembrane protein 3 (FLRT3), transcript variant 1, mRNA.	11.498	7.843	-1.13439	5.92226e-05
uc003czm.2	HYAL1	Homo sapiens hyaluronoglucosaminidase 1 (HYAL1), transcript variant 3, mRNA.	2.699	1.897	-1.99813	5.92915e-05
uc002kwe.2	CHST9	Homo sapiens carbohydrate (N-acetylgalactosamine 4-0) sulfotransferase 9 (CHST9), transcript variant 1, mRNA.	3.582	2.201	-2.67057	5.94526e-05
uc001cqp.3	CYP4A11	Homo sapiens cytochrome P450, family 4, subfamily A, polypeptide 11 (CYP4A11), mRNA.	85.357	31.678	-2.5857	5.96317e-05
uc001jnd.2	SIRT1	Homo sapiens sirtuin 1 (SIRT1), transcript variant 1, mRNA.	5.204	3.381	-1.06415	5.99134e-05
uc003yep.2	BC040572	Homo sapiens cDNA FLJ35761 fis, clone TESTI2004791.	0.088	0.065	-1.08769	5.99419e-05
uc002qzc.2	KIDINS220	Homo sapiens kinase D-interacting substrate, 220kDa (KIDINS220), mRNA.	5.836	3.685	-1.7755	6.00603e-05
uc003bkb.1	TUBGCP6	Homo sapiens tubulin, gamma complex associated protein 6 (TUBGCP6), mRNA.	4.384	3.129	-1.96196	6.05594e-05
uc001jeo.1	ANXA8L2	Homo sapiens annexin A8-like 2 (ANXA8L2), mRNA.	0.13	0.445	2.94273	6.0685e-05
uc001uyl.1	DGKH	Homo sapiens diacylglycerol kinase, eta (DGKH), transcript variant 2, mRNA.	0.436	0.187	-3.44228	6.10798e-05
uc001plz.2	ALG9	Homo sapiens asparagine-linked glycosylation 9, alpha-1,2-mannosyltransferase homolog (S. cerevisiae) (ALG9), transcript variant 3, mRNA.	2.839	2.007	-1.41324	6.11367e-05
uc010jlb.1	CANX	Homo sapiens calnexin (CANX), transcript variant 1, mRNA.	6.031	2.472	-4.72608	6.13135e-05
uc002dtb.2	SULT1A3	Homo sapiens sulfotransferase family, cytosolic, 1A, phenol-preferring, member 3 (SULT1A3), mRNA.	10.46	6.662	-1.76711	6.20363e-05
uc002xpn.2	UBE2C	Homo sapiens ubiquitin-conjugating enzyme E2C (UBE2C), transcript variant 5, mRNA.	0.309	1.285	1.93447	6.22706e-05
uc001eot.2	GPR89A	Homo sapiens G protein-coupled receptor 89A (GPR89A), transcript variant 1, mRNA.	16.013	11.546	-1.3099	6.23204e-05
uc010tpk.1	HEATR5A	Homo sapiens HEAT repeat containing 5A (HEATR5A), mRNA.	0.897	0.659	-1.13605	6.27428e-05
uc003oqf.1	TREM1	Homo sapiens triggering receptor expressed on myeloid cells 1 (TREM1), transcript variant 1, mRNA.	3.665	11.69	1.12401	6.27428e-05
uc001vnb.2	MBNL2	Homo sapiens muscleblind-like 2 (Drosophila) (MBNL2), transcript variant 1, mRNA.	2.952	1.94	-2.33619	6.27428e-05
uc001zfh.1	MTMR10	Homo sapiens myotubularin related protein 10 (MTMR10), mRNA.	10.073	6.469	-1.63534	6.34937e-05
uc010trn.1	C14orf105	Homo sapiens chromosome 14 open reading frame 105 (C14orf105), mRNA.	12.812	7.816	-1.75978	6.37913e-05
uc002qvx.2	SH3YL1	Homo sapiens SH3 domain containing, Ysc84-like 1 (S. cerevisiae) (SH3YL1), transcript variant 1, mRNA.	13.847	8.679	-4.78815	6.42972e-05
uc001xbx.1	ATG14	Homo sapiens ATG14 autophagy related 14 homolog (S. cerevisiae) (ATG14), mRNA.	8.14	6.03	-1.16984	6.46027e-05
uc001ggi.3	SELP	Homo sapiens selectin P (granule membrane protein 140kDa, antigen CD62) (SELP), mRNA.	3.948	2.456	-2.27824	6.48389e-05
uc001doh.2	TGFBR3	Homo sapiens transforming growth factor, beta receptor III (TGFBR3), transcript variant 1, mRNA.	9.445	5.451	-2.3876	6.55715e-05
uc010ljh.1	MLL5	Homo sapiens myeloid/lymphoid or mixed-lineage leukemia 5 (trithorax homolog, Drosophila) (MLL5), transcript variant 2, mRNA.	1.664	0.8	-3.15668	6.57072e-05
uc003cjg.2	CSRNP1	Homo sapiens cysteine-serine-rich nuclear protein 1 (CSRNP1), mRNA.	23.639	12.287	-1.27087	6.57277e-05
uc010ndq.2	TBL1X	Homo sapiens transducin (beta)-like 1X-linked (TBL1X), transcript variant 2, mRNA.	12.448	6.893	-1.54983	6.64315e-05
uc002gvy.1	SLC47A1	Homo sapiens solute carrier family 47, member 1 (SLC47A1), mRNA.	83.834	39.425	-2.66969	6.65942e-05
uc001gkh.3	RABGAP1L	Homo sapiens RAB GTPase activating protein 1-like (RABGAP1L), transcript variant 5, mRNA.	1.082	0.494	-3.70166	6.68373e-05
uc003far.2	KCNAB1	Homo sapiens potassium voltage-gated channel, shaker-related subfamily, beta member 1 (KCNAB1), transcript variant 1, mRNA.	3.26	1.526	-3.41638	6.70518e-05
uc004aqm.2	SEMA4D	Homo sapiens sema domain, immunoglobulin domain (Ig), transmembrane domain (TM) and short cytoplasmic domain, (semaphorin) 4D (SEMA4D), transcript variant 2, mRNA.	0.47	0.302	-1.1693	6.83542e-05
uc011ack.1	CYYR1	Homo sapiens cysteine/tyrosine-rich 1 (CYYR1), mRNA.	0.404	0.217	-3.31433	6.86233e-05
uc009wrr.2	SLC25A44	Homo sapiens solute carrier family 25, member 44 (SLC25A44), mRNA.	0.83	0.5	-2.58432	6.86233e-05
uc004bee.3	PTPN3	Homo sapiens protein tyrosine phosphatase, non-receptor type 3 (PTPN3), transcript variant 2, mRNA.	0.268	0.135	-1.14491	6.86987e-05
uc010zcw.1	COBLL1	Homo sapiens COBL-like 1 (COBLL1), mRNA.	1.138	0.699	-3.18148	6.95879e-05
uc010otf.1	EVI5	Homo sapiens ecotropic viral integration site 5 (EVI5), mRNA.	1.702	1.168	-3.29452	7.04707e-05
uc004ctd.3	MID1	Homo sapiens midline 1 (Opitz/BBB syndrome) (MID1), transcript variant 5, mRNA.	4.26	2.008	-2.74683	7.08519e-05
uc003ijd.2	GAB1	Homo sapiens GRB2-associated binding protein 1 (GAB1), transcript variant 1, mRNA.	2.786	1.773	-1.43698	7.11109e-05
uc010rdr.1	ANO3	Homo sapiens anoctamin 3 (ANO3), mRNA.	1.144	0.445	-3.26109	7.11784e-05
uc011mkw.1	MAOA	Homo sapiens monoamine oxidase A (MAOA), nuclear gene encoding mitochondrial protein, mRNA.	2.974	2.489	-2.39683	7.11839e-05
uc010xmx.1	NFIX	Homo sapiens nuclear factor I/X (CCAAT-binding transcription factor) (NFIX), mRNA.	2.041	1.513	-1.13601	7.17898e-05
uc001vch.2	RCBTB2	Homo sapiens regulator of chromosome condensation (RCC1) and BTB (POZ) domain containing protein 2 (RCBTB2), mRNA.	11.3	7.27	-1.3755	7.18104e-05
uc001bxy.2	GJB3	Homo sapiens gap junction protein, beta 3, 31kDa (GJB3), transcript variant 2, mRNA.	0.282	0.564	3.1364	7.18394e-05
uc002upv.3	CALCRL	Homo sapiens calcitonin receptor-like (CALCRL), mRNA.	39.917	22.189	-1.43478	7.20949e-05
uc009zjk.2	CCDC91	Homo sapiens coiled-coil domain containing 91 (CCDC91), mRNA.	0.354	1.451	3.25722	7.27317e-05
uc003oju.3	UHRF1BP1	Homo sapiens UHRF1 binding protein 1 (UHRF1BP1), mRNA.	2.397	1.886	-1.67654	7.28885e-05
uc001dbs.1	RAVER2	Homo sapiens ribonucleoprotein, PTB-binding 2 (RAVER2), mRNA.	6.379	3.842	-1.3673	7.47813e-05
uc001tjd.2	PARPBP	Homo sapiens PARP1 binding protein (PARPBP), mRNA.	0.101	0.215	2.86749	7.50843e-05
uc003zqx.3	ACO1	Homo sapiens aconitase 1, soluble (ACO1), mRNA.	1.689	1.118	-3.45685	7.51739e-05
uc003dkn.2	FAM107A	Homo sapiens family with sequence similarity 107, member A (FAM107A), transcript variant 2, mRNA.	10.551	5.973	-1.56597	7.53104e-05
uc003yvv.2	PTK2	Homo sapiens PTK2 protein tyrosine kinase 2 (PTK2), transcript variant 3, mRNA.	1.959	1.301	-1.71263	7.53853e-05
uc002kzm.1	ELP2	Homo sapiens elongation protein 2 homolog (S. cerevisiae) (ELP2), transcript variant 4, mRNA.	4.616	3.046	-3.36894	7.55823e-05
uc001krk.3	PAX2	Homo sapiens paired box 2 (PAX2), transcript variant e, mRNA.	3.338	2.351	-2.02841	7.62937e-05
uc002lbf.3	SLC14A1	Homo sapiens solute carrier family 14 (urea transporter), member 1 (Kidd blood group) (SLC14A1), transcript variant 2, mRNA.	2.35	0.75	-3.37094	7.67768e-05
uc003tfb.2	KIAA0895	Homo sapiens KIAA0895 (KIAA0895), transcript variant 2, mRNA.	1.17	0.859	-2.95478	7.71078e-05
uc002nfs.1	USHBP1	Homo sapiens Usher syndrome 1C binding protein 1 (USHBP1), mRNA.	4.427	2.813	-1.16302	7.71524e-05
uc001cic.1	ERMAP	Homo sapiens erythroblast membrane-associated protein (Scianna blood group) (ERMAP), transcript variant 1, mRNA.	7.295	4.759	-1.64506	7.71718e-05
uc001dik.2	GIPC2	Homo sapiens GIPC PDZ domain containing family, member 2 (GIPC2), mRNA.	26.912	15.321	-1.00327	7.79917e-05
uc003zru.2	APTX	Homo sapiens aprataxin (APTX), transcript variant 8, mRNA.	1.57	0.615	-4.04139	7.80667e-05
uc001blq.2	BC030768	Homo sapiens cDNA clone IMAGE:4813089.	1.587	1.482	-1.20121	7.85385e-05
uc002yuo.1	RUNX1	Homo sapiens runt-related transcription factor 1 (RUNX1), transcript variant 3, mRNA.	0.552	1.385	3.3471	7.88351e-05
uc003wkz.2	MLL3	Homo sapiens myeloid/lymphoid or mixed-lineage leukemia 3 (MLL3), mRNA.	1.623	0.971	-2.05419	7.88351e-05
uc010abi.2	NBEA	Homo sapiens neurobeachin (NBEA), transcript variant 1, mRNA.	0.486	0.265	-2.06406	7.94122e-05
uc004auk.2	BC036695	Homo sapiens cDNA clone IMAGE:5265295.	1.046	0.437	-1.57372	7.94752e-05
uc003mty.3	MYLK4	Homo sapiens myosin light chain kinase family, member 4 (MYLK4), mRNA.	0.712	0.303	-1.71767	7.94752e-05
uc010dfe.2	ABCA5	Homo sapiens ATP-binding cassette, sub-family A (ABC1), member 5 (ABCA5), transcript variant 2, mRNA.	0.902	0.489	-2.8969	7.97667e-05
uc004dbf.2	ZFX	Homo sapiens zinc finger protein, X-linked (ZFX), transcript variant 1, mRNA.	5.11	3.54	-1.00369	8.00195e-05
uc010ike.1	CDS1	Homo sapiens CDP-diacylglycerol synthase (phosphatidate cytidylyltransferase) 1 (CDS1), mRNA.	0.762	0.382	-3.60196	8.09151e-05
uc003qeo.3	SGK1	Homo sapiens serum/glucocorticoid regulated kinase 1 (SGK1), transcript variant 2, mRNA.	0.381	0.213	-1.637	8.12029e-05
uc010uik.1	USP3	Homo sapiens ubiquitin specific peptidase 3 (USP3), mRNA.	1.876	3.848	4.0537	8.15713e-05
uc011lwh.1	PTPN3	Homo sapiens protein tyrosine phosphatase, non-receptor type 3 (PTPN3), transcript variant 6, mRNA.	2.31	1.304	-2.60337	8.15713e-05
uc003ixj.1	LRP2BP	Homo sapiens LRP2 binding protein (LRP2BP), mRNA.	0.57	0.285	-2.28882	8.21171e-05
uc001rlu.2	KIF21A	Homo sapiens kinesin family member 21A (KIF21A), transcript variant 2, mRNA.	2.294	4.083	4.21091	8.24668e-05
uc001jte.1	OIT3	Homo sapiens oncoprotein induced transcript 3 (OIT3), mRNA.	1.831	0.657	-1.95934	8.30141e-05
uc004ejo.2	BHLHB9	Homo sapiens basic helix-loop-helix domain containing, class B, 9 (BHLHB9), transcript variant 2, mRNA.	1.932	1.262	-2.48319	8.36991e-05
uc001crs.1	SPATA6	Homo sapiens spermatogenesis associated 6 (SPATA6), mRNA.	2.15	1.319	-2.15696	8.38569e-05
uc001pfx.3	CCDC82	Homo sapiens coiled-coil domain containing 82 (CCDC82), mRNA.	10.791	6.016	-3.74417	8.5009e-05
uc003eio.2	ALDH1L1	Homo sapiens aldehyde dehydrogenase 1 family, member L1 (ALDH1L1), mRNA.	0.579	0.279	-1.54382	8.52377e-05
uc002ing.1	SNX11	Homo sapiens sorting nexin 11 (SNX11), transcript variant 2, mRNA.	7.758	5.688	-1.08156	8.7008e-05
uc001nks.1	SERPING1	Homo sapiens serpin peptidase inhibitor, clade G (C1 inhibitor), member 1 (SERPING1), transcript variant 2, mRNA.	36.515	83.042	1.74416	8.71074e-05
uc002jbc.2	DCAF7	Homo sapiens DDB1 and CUL4 associated factor 7 (DCAF7), mRNA.	27.793	18.981	-1.79876	8.77351e-05
uc001xcm.2	C14orf101	Homo sapiens chromosome 14 open reading frame 101 (C14orf101), mRNA.	4.011	2.882	-2.2558	8.78842e-05
uc010zch.1	GPD2	Homo sapiens glycerol-3-phosphate dehydrogenase 2 (mitochondrial) (GPD2), nuclear gene encoding mitochondrial protein, transcript variant 1, mRNA.	1.145	2.145	3.96228	8.85029e-05
uc011cnv.1	CDH9	Homo sapiens cadherin 9, type 2 (T1-cadherin) (CDH9), mRNA.	0.247	0.084	-3.12817	8.94813e-05
uc001imm.2	BEND7	Homo sapiens BEN domain containing 7 (BEND7), transcript variant 1, mRNA.	0.497	0.349	-1.03432	9.04185e-05
uc001ncx.2	AMBRA1	Homo sapiens autophagy/beclin-1 regulator 1 (AMBRA1), mRNA.	1.729	1.367	-1.90428	9.04959e-05
uc002jgx.1	AMZ2	Homo sapiens archaelysin family metallopeptidase 2 (AMZ2), transcript variant 6, mRNA.	4.263	0.987	-4.45419	9.10166e-05
uc009vyp.2	CYP4A22	Homo sapiens cytochrome P450, family 4, subfamily A, polypeptide 22 (CYP4A22), mRNA.	0.093	0.033	-2.75068	9.12e-05
uc002jvg.2	BIRC5	Homo sapiens baculoviral IAP repeat containing 5 (BIRC5), transcript variant 1, mRNA.	1.411	3.881	1.30717	9.21169e-05
uc004aqx.1	DIRAS2	Homo sapiens DIRAS family, GTP-binding RAS-like 2 (DIRAS2), mRNA.	15.704	9.941	-1.21786	9.23037e-05
uc002pbw.2	FOSB	Homo sapiens FBJ murine osteosarcoma viral oncogene homolog B (FOSB), transcript variant 2, mRNA.	3.383	0.939	-2.2268	9.25297e-05
uc002nhg.3	FCHO1	Homo sapiens FCH domain only 1 (FCHO1), transcript variant 1, mRNA.	0.286	0.487	3.24741	9.27404e-05
uc002udz.1	B3GALT1	Homo sapiens UDP-Gal:betaGlcNAc beta 1,3-galactosyltransferase, polypeptide 1 (B3GALT1), mRNA.	0.132	0.064	-2.00418	9.30173e-05
uc004dek.1	LOC286442	Homo sapiens uncharacterized LOC286442 (LOC286442), non-coding RNA.	0.04	0.128	2.66308	9.39543e-05
uc001wiz.2	SLC7A8	Homo sapiens solute carrier family 7 (amino acid transporter light chain, L system), member 8 (SLC7A8), transcript variant 1, mRNA.	6.236	3.837	-2.9359	9.39931e-05
uc010hnx.1	MAGI1	Homo sapiens membrane associated guanylate kinase, WW and PDZ domain containing 1 (MAGI1), transcript variant 2, mRNA.	1.667	0.967	-2.20943	9.42066e-05
uc002oyg.1	ZNF284	Homo sapiens zinc finger protein 284 (ZNF284), mRNA.	1.583	0.857	-1.58436	9.44314e-05
uc002knv.2	ANKRD12	Homo sapiens ankyrin repeat domain 12 (ANKRD12), transcript variant 1, mRNA.	3.468	2.037	-2.72401	9.44761e-05
uc004awk.2	CDC14B	Homo sapiens CDC14 cell division cycle 14 homolog B (S. cerevisiae) (CDC14B), transcript variant 1, mRNA.	0.85	0.449	-2.48884	9.45846e-05
uc003vfh.1	PNPLA8	Homo sapiens patatin-like phospholipase domain containing 8 (PNPLA8), transcript variant 1, mRNA.	10.704	7.611	-2.08956	9.50115e-05
uc002hrv.3	MED1	Homo sapiens mediator complex subunit 1 (MED1), mRNA.	4.478	2.396	-4.1314	9.56222e-05
uc001zvx.1	SEMA6D	Homo sapiens sema domain, transmembrane domain (TM), and cytoplasmic domain, (semaphorin) 6D (SEMA6D), transcript variant 6, mRNA.	0.099	0.044	-2.44218	9.61488e-05
uc003qqt.2	ZDHHC14	Homo sapiens zinc finger, DHHC-type containing 14 (ZDHHC14), transcript variant 1, mRNA.	2.04	1.119	-2.77126	9.61606e-05
uc001nnj.1	GLYATL1	Homo sapiens glycine-N-acyltransferase-like 1 (GLYATL1), transcript variant 4, mRNA.	28.06	13.022	-2.60133	9.62231e-05
uc001uww.2	FREM2	Homo sapiens FRAS1 related extracellular matrix protein 2 (FREM2), mRNA.	0.121	0.071	-2.7878	9.67555e-05
uc001qej.2	ETS1	Homo sapiens v-ets erythroblastosis virus E26 oncogene homolog 1 (avian) (ETS1), transcript variant 1, mRNA.	31.856	14.747	-1.6555	9.67609e-05
uc001ssg.3	GNS	Homo sapiens glucosamine (N-acetyl)-6-sulfatase (GNS), mRNA.	83.333	62.332	-1.10997	9.69801e-05
uc010hvw.2	SHOX2	Homo sapiens short stature homeobox 2 (SHOX2), transcript variant 3, mRNA.	0.096	0.624	1.88696	9.80497e-05
uc003ami.2	SLC5A4	Homo sapiens solute carrier family 5 (low affinity glucose cotransporter), member 4 (SLC5A4), mRNA.	1.448	0.971	-1.01518	9.83384e-05
uc002ucw.1	SLC38A11	Homo sapiens solute carrier family 38, member 11 (SLC38A11), transcript variant 1, mRNA.	1.615	1.048	-3.26093	9.84199e-05
uc001apf.2	RERE	Homo sapiens arginine-glutamic acid dipeptide (RE) repeats (RERE), transcript variant 2, mRNA.	4.025	2.569	-1.00943	9.93168e-05
uc003lnb.2	NR3C1	Homo sapiens nuclear receptor subfamily 3, group C, member 1 (glucocorticoid receptor) (NR3C1), transcript variant 4, mRNA.	10.406	6.028	-1.80848	9.93341e-05
uc004euc.2	STAG2	Homo sapiens stromal antigen 2 (STAG2), transcript variant 2, mRNA.	4.233	2.948	-2.52623	9.93875e-05
uc004bid.2	ZNF618	Homo sapiens zinc finger protein 618 (ZNF618), mRNA.	1.491	0.929	-2.20193	9.97377e-05
uc010wpr.1	STRADA	Homo sapiens STE20-related kinase adaptor alpha (STRADA), transcript variant 5, mRNA.	1.996	1.55	-3.20731	9.9807e-05
uc011lbz.1	TACC1	Homo sapiens transforming, acidic coiled-coil containing protein 1 (TACC1), transcript variant 1, mRNA.	0.278	0.165	-3.17962	0.000100333
uc001kkt.2	SORBS1	Homo sapiens sorbin and SH3 domain containing 1 (SORBS1), transcript variant 4, mRNA.	0.97	0.618	-2.36358	0.000100593
uc010trl.1	C14orf105	Homo sapiens chromosome 14 open reading frame 105 (C14orf105), mRNA.	6.456	4.683	-1.01357	0.000100593
uc001upg.1	SPATA13	Homo sapiens spermatogenesis associated 13 (SPATA13), transcript variant 2, mRNA.	1.951	1.409	-2.39693	0.00010085
uc002fgu.2	SDR42E1	Homo sapiens short chain dehydrogenase/reductase family 42E, member 1 (SDR42E1), mRNA.	3.02	1.911	-1.00744	0.000101311
uc003cms.3	SNRK	Homo sapiens SNF related kinase (SNRK), transcript variant 1, mRNA.	18.584	10.262	-1.73007	0.000101336
uc004dwu.1	AR	Homo sapiens androgen receptor (AR), transcript variant 1, mRNA.	2.27	1.453	-1.99587	0.000101554
uc002rvx.2	EPCAM	Homo sapiens epithelial cell adhesion molecule (EPCAM), mRNA.	55.748	36.583	-1.24228	0.000101558
uc001cqx.2	TAL1	Homo sapiens T-cell acute lymphocytic leukemia 1 (TAL1), mRNA.	0.839	0.484	-2.17234	0.000101558
uc010zcm.1	TANC1	Homo sapiens tetratricopeptide repeat, ankyrin repeat and coiled-coil containing 1 (TANC1), transcript variant 2, mRNA.	0.601	0.354	-3.24695	0.000101721
uc002rfu.1	DNAJC27	Homo sapiens DnaJ (Hsp40) homolog, subfamily C, member 27 (DNAJC27), transcript variant 1, mRNA.	0.603	0.321	-3.10492	0.000101872
uc002zbk.1	BC041455	Homo sapiens, clone IMAGE:5189363, mRNA.	30.734	21.404	-1.22631	0.000102066
uc001yhk.1	WARS	Homo sapiens tryptophanyl-tRNA synthetase (WARS), transcript variant 3, mRNA.	4.256	3.702	-2.38104	0.000102838
uc002dqc.2	IL27	Homo sapiens interleukin 27 (IL27), mRNA.	0.15	0.322	1.90641	0.000104147
uc001jkw.2	ANK3	Homo sapiens ankyrin 3, node of Ranvier (ankyrin G) (ANK3), transcript variant 2, mRNA.	11.529	5.562	-2.848	0.000104165
uc010wba.1	DHRS13	Homo sapiens dehydrogenase/reductase (SDR family) member 13 (DHRS13), mRNA.	1.191	2.308	3.90259	0.000104352
uc003jsj.3	ELOVL7	Homo sapiens ELOVL fatty acid elongase 7 (ELOVL7), transcript variant 1, mRNA.	0.712	0.399	-2.64678	0.000104352
uc001epi.2	FMO5	Homo sapiens flavin containing monooxygenase 5 (FMO5), transcript variant 1, mRNA.	3.17	2.293	-1.44581	0.000104531
uc002ewg.1	CDH1	Homo sapiens cadherin 1, type 1, E-cadherin (epithelial) (CDH1), mRNA.	38.984	20.925	-1.56814	0.000104567
uc003ikt.2	SLC10A7	Homo sapiens solute carrier family 10 (sodium/bile acid cotransporter family), member 7 (SLC10A7), transcript variant 3, mRNA.	0.043	0.084	2.52575	0.000105348
uc010qqm.1	TMEM180	Homo sapiens transmembrane protein 180 (TMEM180), mRNA.	0.231	0.111	-3.26308	0.000105658
uc001epe.2	PRKAB2	Homo sapiens protein kinase, AMP-activated, beta 2 non-catalytic subunit (PRKAB2), mRNA.	5.451	3.944	-1.20981	0.000105779
uc010gij.1	ZNF217	Homo sapiens zinc finger protein 217 (ZNF217), mRNA.	1.291	0.899	-1.29433	0.000106011
uc011kvn.1	GALNT11	Homo sapiens UDP-N-acetyl-alpha-D-galactosamine:polypeptide N-acetylgalactosaminyltransferase 11 (GalNAc-T11) (GALNT11), mRNA.	6.073	3.275	-1.97689	0.00010722
uc001upj.2	C1QTNF9	Homo sapiens C1q and tumor necrosis factor related protein 9 (C1QTNF9), mRNA.	0.223	0.159	-1.72617	0.000108152
uc002tsg.3	PLEKHB2	Homo sapiens pleckstrin homology domain containing, family B (evectins) member 2 (PLEKHB2), transcript variant 3, mRNA.	53.867	36.695	-2.30292	0.000108301
uc002tmg.2	EPB41L5	Homo sapiens erythrocyte membrane protein band 4.1 like 5 (EPB41L5), transcript variant 1, mRNA.	3.01	1.896	-2.80048	0.000108628
uc011bdt.1	RAD54L2	Homo sapiens RAD54-like 2 (S. cerevisiae) (RAD54L2), mRNA.	2.21	1.402	-1.08623	0.000109237
uc003knx.1	PAM	Homo sapiens peptidylglycine alpha-amidating monooxygenase (PAM), transcript variant 3, mRNA.	4.814	3.145	-1.90499	0.000109247
uc003bhb.1	PPARA	Homo sapiens peroxisome proliferator-activated receptor alpha (PPARA), transcript variant 5, mRNA.	3.682	2.398	-1.87685	0.000109482
uc001wkg.3	THTPA	Homo sapiens thiamine triphosphatase (THTPA), transcript variant 1, mRNA.	5.399	3.644	-1.1062	0.000109693
uc002riu.2	ABHD1	Homo sapiens abhydrolase domain containing 1 (ABHD1), mRNA.	0.423	0.286	-3.00897	0.000109793
uc001jug.2	PPP3CB	Homo sapiens protein phosphatase 3, catalytic subunit, beta isozyme (PPP3CB), transcript variant 3, mRNA.	7.656	5.556	-1.11068	0.000110103
uc011lgf.1	TMEM64	Homo sapiens transmembrane protein 64 (TMEM64), transcript variant 2, mRNA.	1.574	1.154	-2.16084	0.000110682
uc003hse.1	FAM13A	Homo sapiens family with sequence similarity 13, member A (FAM13A), transcript variant 1, mRNA.	2.142	1.103	-2.16657	0.000111595
uc003cop.1	LARS2	Homo sapiens leucyl-tRNA synthetase 2, mitochondrial (LARS2), nuclear gene encoding mitochondrial protein, mRNA.	6.532	4.349	-1.2067	0.000113083
uc010rmn.1	SLC22A24	Homo sapiens solute carrier family 22, member 24 (SLC22A24), mRNA.	0.785	0.679	-3.29954	0.000113146
uc001ruv.1	FMNL3	Homo sapiens formin-like 3 (FMNL3), transcript variant 1, mRNA.	5.327	3.577	-1.13694	0.000113146
uc001eyp.2	SNX27	Homo sapiens sorting nexin family member 27 (SNX27), mRNA.	2.427	1.381	-1.33221	0.000113146
uc001vnw.2	DOCK9	Homo sapiens dedicator of cytokinesis 9 (DOCK9), transcript variant 2, mRNA.	6.312	2.734	-3.38315	0.000113164
uc001qcz.3	DDX25	Homo sapiens DEAD (Asp-Glu-Ala-Asp) box polypeptide 25 (DDX25), mRNA.	0.296	0.086	-3.17036	0.000113977
uc010tgi.1	RCBTB2	Homo sapiens regulator of chromosome condensation (RCC1) and BTB (POZ) domain containing protein 2 (RCBTB2), mRNA.	0.4	0.188	-3.27329	0.000114314
uc002ysg.2	SON	Homo sapiens SON DNA binding protein (SON), transcript variant b, mRNA.	10.469	6.82	-2.22992	0.000114314
uc011dyy.1	DOPEY1	Homo sapiens dopey family member 1 (DOPEY1), transcript variant 2, mRNA.	1.171	0.889	-1.42691	0.000115409
uc003hfs.2	GRSF1	Homo sapiens G-rich RNA sequence binding factor 1 (GRSF1), transcript variant 2, mRNA.	6.995	4.176	-1.72142	0.000116394
uc011lby.1	TACC1	Homo sapiens transforming, acidic coiled-coil containing protein 1 (TACC1), transcript variant 3, mRNA.	0.394	0.195	-3.16426	0.000118767
uc003fxl.3	MFI2	Homo sapiens antigen p97 (melanoma associated) identified by monoclonal antibodies 133.2 and 96.5 (MFI2), transcript variant 2, mRNA.	0.331	1.748	3.03517	0.000118771
uc010ske.1	FGD4	Homo sapiens FYVE, RhoGEF and PH domain containing 4 (FGD4), mRNA.	8.478	6.385	-1.19997	0.000119112
uc001wky.2	C14orf167	Homo sapiens chromosome 14 open reading frame 167 (C14orf167), transcript variant 4, non-coding RNA.	7.677	5.177	-1.33279	0.000119366
uc001gnp.1	TOR1AIP1	Homo sapiens torsin A interacting protein 1 (TOR1AIP1), mRNA.	3.541	1.905	-2.01181	0.000119366
uc001pwl.3	USP2	Homo sapiens ubiquitin specific peptidase 2 (USP2), transcript variant 2, mRNA.	13.807	7.238	-2.21824	0.000119473
uc003ezk.1	MBNL1	Homo sapiens muscleblind-like (Drosophila) (MBNL1), transcript variant 2, mRNA.	2.556	1.723	-2.29524	0.000119487
uc010myj.2	TBC1D13	Homo sapiens TBC1 domain family, member 13 (TBC1D13), mRNA.	20.419	12.504	-1.20132	0.000119662
uc003hzk.2	SEC24B	Homo sapiens SEC24 family, member B (S. cerevisiae) (SEC24B), transcript variant 1, mRNA.	3.482	2.205	-2.05683	0.000120429
uc009wml.1	SEMA6C	Homo sapiens sema domain, transmembrane domain (TM), and cytoplasmic domain, (semaphorin) 6C (SEMA6C), transcript variant 2, mRNA.	0.477	0.206	-3.21666	0.000120684
uc002tzq.2	CCDC148	Homo sapiens coiled-coil domain containing 148 (CCDC148), transcript variant 1, mRNA.	1.397	0.922	-2.08239	0.000120898
uc004dcp.1	DMD	Homo sapiens dystrophin (DMD), transcript variant Dp71ab, mRNA.	4.532	3.01	-1.68361	0.000121236
uc011cyf.1	NPY6R	Homo sapiens neuropeptide Y receptor Y6 (pseudogene) (NPY6R), non-coding RNA.	9.523	4.564	-2.47163	0.000121634
uc002qca.1	ZNF331	Homo sapiens zinc finger protein 331 (ZNF331), transcript variant 4, mRNA.	3.377	1.878	-2.37953	0.000122376
uc001tdj.2	TMCC3	Homo sapiens transmembrane and coiled-coil domain family 3 (TMCC3), mRNA.	14.787	8.696	-2.84765	0.000122641
uc001rdq.2	RERGL	Homo sapiens RERG/RAS-like (RERGL), mRNA.	0.521	0.242	-3.28586	0.000123853
uc001mah.1	HBG1	Homo sapiens hemoglobin, gamma A (HBG1), mRNA.	11.673	0.723	-2.78114	0.000124675
uc001kta.2	BTRC	Homo sapiens beta-transducin repeat containing (BTRC), transcript variant 1, mRNA.	2.89	2	-2.8531	0.000124912
uc001ayv.1	AX747988	Homo sapiens cDNA FLJ35883 fis, clone TESTI2008929.	0.544	0.361	-1.72073	0.000125512
uc002swn.3	KANSL3	Homo sapiens KAT8 regulatory NSL complex subunit 3 (KANSL3), transcript variant 1, mRNA.	6.981	5.046	-2.2049	0.000125583
uc003kyn.1	FSTL4	Homo sapiens follistatin-like 4 (FSTL4), mRNA.	0.293	0.149	-2.81894	0.000125624
uc004bxs.2	C9orf106	Homo sapiens chromosome 9 open reading frame 106 (C9orf106), mRNA.	0.474	0.297	-1.98985	0.000126951
uc010khc.2	GPR126	Homo sapiens G protein-coupled receptor 126 (GPR126), transcript variant a1, mRNA.	4.947	3.838	-2.81235	0.000126971
uc003fte.1	ATP13A4	Homo sapiens ATPase type 13A4 (ATP13A4), mRNA.	0.13	0.063	-2.96919	0.00012712
uc002dho.2	THUMPD1	Homo sapiens THUMP domain containing 1 (THUMPD1), mRNA.	4.018	1.806	-4.40192	0.000127178
uc003jkf.3	NADKD1	Homo sapiens NAD kinase domain containing 1 (NADKD1), transcript variant 1, mRNA.	8.054	5.816	-1.02425	0.000127903
uc001uxc.2	NHLRC3	Homo sapiens NHL repeat containing 3 (NHLRC3), transcript variant 1, mRNA.	6.749	4.486	-2.56983	0.000127903
uc001jcj.1	MARCH8	Homo sapiens membrane-associated ring finger (C3HC4) 8 (MARCH8), transcript variant 6, mRNA.	4.478	2.891	-1.09968	0.000131
uc010nzx.1	RERE	Homo sapiens arginine-glutamic acid dipeptide (RE) repeats (RERE), transcript variant 3, mRNA.	0.134	0.083	-2.51854	0.000131134
uc002vvp.2	SH3BP4	Homo sapiens SH3-domain binding protein 4 (SH3BP4), mRNA.	24.021	14.186	-1.2473	0.000131569
uc010tcq.1	IFT88	Homo sapiens intraflagellar transport 88 homolog (Chlamydomonas) (IFT88), transcript variant 2, mRNA.	2.411	1.833	-2.80505	0.000132192
uc003dnz.2	MITF	Homo sapiens microphthalmia-associated transcription factor (MITF), transcript variant 1, mRNA.	2.363	1.381	-2.17215	0.000132715
uc003hzh.1	COL25A1	Homo sapiens collagen, type XXV, alpha 1 (COL25A1), transcript variant 1, mRNA.	0.824	0.506	-2.44537	0.000133328
uc002xvn.1	FAM65C	Homo sapiens family with sequence similarity 65, member C (FAM65C), mRNA.	0.354	0.222	-2.08041	0.000133328
uc002cnd.2	FAHD1	Homo sapiens fumarylacetoacetate hydrolase domain containing 1 (FAHD1), nuclear gene encoding mitochondrial protein, transcript variant 1, mRNA.	2.068	1.207	-1.53065	0.000134372
uc001oux.2	PPME1	Homo sapiens protein phosphatase methylesterase 1 (PPME1), mRNA.	4.042	8.936	2.51172	0.000134636
uc002ayo.2	EDC3	Homo sapiens enhancer of mRNA decapping 3 homolog (S. cerevisiae) (EDC3), transcript variant 2, mRNA.	2.265	1.627	-1.75764	0.000134691
uc003oko.1	FANCE	Homo sapiens Fanconi anemia, complementation group E (FANCE), mRNA.	1.953	1.656	-2.2075	0.000134816
uc010muc.1	KIAA0368	Homo sapiens KIAA0368 (KIAA0368), mRNA.	0.735	0.356	-2.21511	0.000134937
uc001vkp.1	EDNRB	Homo sapiens endothelin receptor type B (EDNRB), transcript variant 4, mRNA.	5.685	2.991	-1.65504	0.000135576
uc002vgr.2	TNS1	Homo sapiens tensin 1 (TNS1), mRNA.	5.333	2.934	-1.79111	0.000135656
uc002tgd.2	BUB1	Homo sapiens budding uninhibited by benzimidazoles 1 homolog (yeast) (BUB1), mRNA.	0.039	0.086	2.63106	0.000136281
uc004bpq.2	GAPVD1	Homo sapiens GTPase activating protein and VPS9 domains 1 (GAPVD1), mRNA.	2.179	1.534	-2.26927	0.000137601
uc002nyw.2	HAMP	Homo sapiens hepcidin antimicrobial peptide (HAMP), mRNA.	4.476	12.537	1.97353	0.000139197
uc011kpn.1	CHCHD3	Homo sapiens coiled-coil-helix-coiled-coil-helix domain containing 3 (CHCHD3), mRNA.	0.549	0.38	-1.24315	0.000139459
uc003lmq.2	FGF1	Homo sapiens fibroblast growth factor 1 (acidic) (FGF1), transcript variant 5, mRNA.	1.114	0.722	-3.42555	0.000140281
uc001rhe.2	SSPN	Homo sapiens sarcospan (Kras oncogene-associated gene) (SSPN), transcript variant 1, mRNA.	6.379	4.679	-1.74311	0.000140702
uc003bwr.2	PPARG	Homo sapiens peroxisome proliferator-activated receptor gamma (PPARG), transcript variant 1, mRNA.	9.063	6.103	-2.28688	0.000140869
uc001uhk.3	LOC387895	Homo sapiens uncharacterized LOC387895 (LOC387895), non-coding RNA.	1.714	4.187	2.43118	0.000141386
uc004fej.2	MTMR1	Homo sapiens myotubularin related protein 1 (MTMR1), mRNA.	0.42	0.269	-2.86043	0.000142974
uc003kdo.1	ANKRD31	Homo sapiens ankyrin repeat domain 31 (ANKRD31), mRNA.	0.109	0.065	-1.64192	0.000143356
uc003phm.1	EEF1A1	Homo sapiens eukaryotic translation elongation factor 1 alpha 1 (EEF1A1), mRNA.	478.278	868.54	5.67332	0.000143587
uc001bbv.1	AKR7A3	Homo sapiens aldo-keto reductase family 7, member A3 (aflatoxin aldehyde reductase) (AKR7A3), mRNA.	33.793	25.838	-1.00109	0.000143769
uc001swg.1	PTPRR	Homo sapiens protein tyrosine phosphatase, receptor type, R (PTPRR), transcript variant 4, mRNA.	2.224	0.987	-1.1802	0.000144002
uc002vgb.2	MARCH4	Homo sapiens membrane-associated ring finger (C3HC4) 4 (MARCH4), mRNA.	0.676	0.496	-1.01281	0.000144208
uc003cei.2	ZCWPW2	Homo sapiens zinc finger, CW type with PWWP domain 2 (ZCWPW2), mRNA.	0.744	0.539	-1.39287	0.000144398
uc010eqi.1	ZNF320	Homo sapiens zinc finger protein 320 (ZNF320), mRNA.	1.922	1.098	-2.27483	0.000144398
uc001zxm.2	C15orf33	Homo sapiens chromosome 15 open reading frame 33 (C15orf33), mRNA.	1.242	0.782	-1.06831	0.000144405
uc002rhr.2	CENPA	Homo sapiens centromere protein A (CENPA), transcript variant 1, mRNA.	0.814	2.787	2.41105	0.000144823
uc010uxv.1	GLYR1	Homo sapiens glyoxylate reductase 1 homolog (Arabidopsis) (GLYR1), mRNA.	3.093	2.163	-1.20007	0.000145088
uc010ovn.1	CYB561D1	Homo sapiens cytochrome b-561 domain containing 1 (CYB561D1), transcript variant 2, mRNA.	2.595	1.375	-3.41589	0.000145226
uc002knc.2	ARHGAP28	Homo sapiens Rho GTPase activating protein 28 (ARHGAP28), mRNA.	0.224	0.141	-1.1335	0.000145848
uc011bwf.1	MAN2B2	Homo sapiens mannosidase, alpha, class 2B, member 2 (MAN2B2), mRNA.	1.561	3.519	3.5956	0.000146955
uc002ble.2	ALPK3	Homo sapiens alpha-kinase 3 (ALPK3), mRNA.	6.36	4.048	-1.0358	0.000147044
uc002mlq.2	ZNF426	Homo sapiens zinc finger protein 426 (ZNF426), mRNA.	3.554	2.103	-1.23561	0.000147531
uc003hxg.2	CXXC4	Homo sapiens CXXC finger protein 4 (CXXC4), mRNA.	1.176	0.682	-1.54028	0.000147531
uc003gnk.1	CPEB2	Homo sapiens cytoplasmic polyadenylation element binding protein 2 (CPEB2), transcript variant D, mRNA.	3.88	2.173	-3.1705	0.000147786
uc010xec.1	NARS	Homo sapiens asparaginyl-tRNA synthetase (NARS), mRNA.	1.661	1.14	-2.55848	0.000147828
uc001yoq.1	ASPG	Homo sapiens asparaginase homolog (S. cerevisiae) (ASPG), mRNA.	9.75	5.044	-3.64913	0.000148105
uc010uet.1	SHF	Homo sapiens Src homology 2 domain containing F (SHF), mRNA.	0.552	0.296	-3.09761	0.000148464
uc010oww.1	ATP1A1	Homo sapiens ATPase, Na+/K+ transporting, alpha 1 polypeptide (ATP1A1), transcript variant 3, mRNA.	3.721	2.303	-1.63638	0.000148464
uc002zyh.2	DERL3	Homo sapiens Der1-like domain family, member 3 (DERL3), transcript variant 2, mRNA.	1.441	3.769	1.08591	0.000148587
uc003gvc.2	RBM47	Homo sapiens RNA binding motif protein 47 (RBM47), transcript variant 1, mRNA.	4.395	3.192	-2.3427	0.000148931
uc001aws.2	DNAJC16	Homo sapiens DnaJ (Hsp40) homolog, subfamily C, member 16 (DNAJC16), mRNA.	4.082	2.814	-2.4277	0.00014929
uc003oyf.1	CYP39A1	Homo sapiens cytochrome P450, family 39, subfamily A, polypeptide 1 (CYP39A1), mRNA.	3.134	1.401	-2.13361	0.000149505
uc004cid.2	EGFL7	Homo sapiens EGF-like-domain, multiple 7 (EGFL7), transcript variant 2, mRNA.	0.227	0.115	-2.56495	0.000149681
uc002fdn.2	LDHD	Homo sapiens lactate dehydrogenase D (LDHD), nuclear gene encoding mitochondrial protein, transcript variant 2, mRNA.	8.658	4.637	-1.37779	0.000149793
uc002ewn.1	CHTF8	Homo sapiens CTF8, chromosome transmission fidelity factor 8 homolog (S. cerevisiae) (CHTF8), transcript variant 4, mRNA.	9.143	5.95	-3.05187	0.000149815
uc003hyl.3	SGMS2	Homo sapiens sphingomyelin synthase 2 (SGMS2), transcript variant 3, mRNA.	7.962	5.141	-1.61693	0.000149815
uc002whk.2	PTPRA	Homo sapiens protein tyrosine phosphatase, receptor type, A (PTPRA), transcript variant 2, mRNA.	18.373	13.551	-1.48687	0.00014988
uc010rxn.1	IL10RA	Homo sapiens interleukin 10 receptor, alpha (IL10RA), transcript variant 1, mRNA.	3.533	7.645	1.63987	0.000150642
uc001veb.1	DLEU2	Homo sapiens deleted in lymphocytic leukemia 2 (non-protein coding) (DLEU2), non-coding RNA.	0.216	0.472	2.48168	0.00015148
uc002ftl.2	SERPINF1	Homo sapiens serpin peptidase inhibitor, clade F (alpha-2 antiplasmin, pigment epithelium derived factor), member 1 (SERPINF1), mRNA.	35.966	108.099	1.17885	0.000151738
uc002bvb.1	LRRC28	Homo sapiens leucine rich repeat containing 28 (LRRC28), mRNA.	1.483	0.99	-1.6637	0.000151875
uc011cwn.1	SNX2	Homo sapiens sorting nexin 2 (SNX2), mRNA.	0.325	0.213	-1.97541	0.000153434
uc002nwj.2	LOC400685	Homo sapiens uncharacterized LOC400685 (LOC400685), non-coding RNA.	1.237	0.723	-1.33974	0.000153527
uc010gxl.1	TMEM184B	Homo sapiens transmembrane protein 184B (TMEM184B), transcript variant 1, mRNA.	1.079	0.677	-1.34544	0.00015387
uc003hqa.2	PTPN13	Homo sapiens protein tyrosine phosphatase, non-receptor type 13 (APO-1/CD95 (Fas)-associated phosphatase) (PTPN13), transcript variant 2, mRNA.	4.249	2.781	-1.16328	0.000154771
uc003tvx.3	AUTS2	Homo sapiens autism susceptibility candidate 2 (AUTS2), transcript variant 2, mRNA.	0.723	0.31	-3.11841	0.00015504
uc002msw.2	ZNF763	Homo sapiens zinc finger protein 763 (ZNF763), mRNA.	2.437	1.775	-1.62575	0.000155166
uc003ekg.2	SEC61A1	Homo sapiens Sec61 alpha 1 subunit (S. cerevisiae) (SEC61A1), mRNA.	7.007	24.209	2.62241	0.000155355
uc002txt.3	NEB	Homo sapiens nebulin (NEB), transcript variant 1, mRNA.	0.484	1.239	1.13229	0.000156086
uc003zrr.2	APTX	Homo sapiens aprataxin (APTX), transcript variant 10, mRNA.	1.239	2.345	3.93546	0.000156707
uc003xkf.3	ERLIN2	Homo sapiens ER lipid raft associated 2 (ERLIN2), transcript variant 2, mRNA.	2.611	1.648	-1.87842	0.00015692
uc003lii.2	PCDHAC2	Homo sapiens protocadherin alpha subfamily C, 2 (PCDHAC2), transcript variant 1, mRNA.	1.308	0.777	-1.36097	0.000156943
uc010rqp.1	SHANK2	Homo sapiens SH3 and multiple ankyrin repeat domains 2 (SHANK2), transcript variant 2, mRNA.	0.522	0.274	-3.22276	0.000157464
uc009zkp.2	RAPGEF3	Homo sapiens Rap guanine nucleotide exchange factor (GEF) 3 (RAPGEF3), transcript variant 3, mRNA.	2.252	1.359	-1.42111	0.000157577
uc003hhb.2	AFM	Homo sapiens afamin (AFM), mRNA.	1.325	0.483	-2.83718	0.000158099
uc001zfr.2	OTUD7A	Homo sapiens OTU domain containing 7A (OTUD7A), mRNA.	0.822	0.438	-3.23081	0.000158884
uc002oyj.1	ZNF225	Homo sapiens zinc finger protein 225 (ZNF225), mRNA.	2.976	2.077	-1.25455	0.000159246
uc002dyr.1	ZNF764	Homo sapiens zinc finger protein 764 (ZNF764), transcript variant 2, mRNA.	1.21	0.8	-1.80335	0.000159546
uc003amc.2	SLC5A1	Homo sapiens solute carrier family 5 (sodium/glucose cotransporter), member 1 (SLC5A1), transcript variant 1, mRNA.	17.485	9.3	-3.91755	0.00016187
uc010qnr.1	EXOC6	Homo sapiens exocyst complex component 6 (EXOC6), transcript variant 2, mRNA.	1.422	0.902	-2.78486	0.00016267
uc001kkr.2	SORBS1	Homo sapiens sorbin and SH3 domain containing 1 (SORBS1), transcript variant 7, mRNA.	16.621	13.168	-1.03263	0.000162798
uc003mcy.2	MSX2	Homo sapiens msh homeobox 2 (MSX2), mRNA.	0.388	0.874	1.2075	0.000163098
uc009zsr.2	ATP2B1	Homo sapiens ATPase, Ca++ transporting, plasma membrane 1 (ATP2B1), transcript variant 1, mRNA.	1.426	3.059	3.46173	0.000163451
uc002jfz.2	PSMD12	Homo sapiens proteasome (prosome, macropain) 26S subunit, non-ATPase, 12 (PSMD12), transcript variant 1, mRNA.	0.101	0.059	-2.89339	0.000164475
uc010bon.2	IGF1R	Homo sapiens insulin-like growth factor 1 receptor (IGF1R), mRNA.	5.814	4.021	-2.43899	0.000164475
uc002qgt.1	BC131616	Homo sapiens leukocyte immunoglobulin-like receptor pseudogene 2, mRNA (cDNA clone IMAGE:40116566).	0.022	0.055	2.33539	0.000165579
uc004bjh.2	TNFSF15	Homo sapiens tumor necrosis factor (ligand) superfamily, member 15 (TNFSF15), transcript variant 1, mRNA.	0.987	0.596	-2.57347	0.000165857
uc010yde.1	ZNF577	Homo sapiens zinc finger protein 577 (ZNF577), transcript variant 1, mRNA.	0.814	0.377	-2.81915	0.000166465
uc011lam.1	EPHX2	Homo sapiens epoxide hydrolase 2, cytoplasmic (EPHX2), mRNA.	3.174	1.959	-2.76367	0.000166947
uc001jlk.2	RHOBTB1	Homo sapiens Rho-related BTB domain containing 1 (RHOBTB1), transcript variant 1, mRNA.	17.716	10.509	-1.15503	0.000167379
uc011ccz.1	AFF1	Homo sapiens AF4/FMR2 family, member 1 (AFF1), transcript variant 1, mRNA.	10.713	5.995	-3.53775	0.000167379
uc002qnb.1	LOC386758	Homo sapiens uncharacterized LOC386758 (LOC386758), transcript variant 1, non-coding RNA.	0.618	0.393	-1.33729	0.000168366
uc003zzq.2	ZCCHC7	Homo sapiens zinc finger, CCHC domain containing 7 (ZCCHC7), mRNA.	6.711	4.206	-4.15448	0.000168455
uc003dgp.2	TKT	Homo sapiens transketolase (TKT), transcript variant 2, mRNA.	11.592	31.19	1.47625	0.000168938
uc001efx.3	CASQ2	Homo sapiens calsequestrin 2 (cardiac muscle) (CASQ2), nuclear gene encoding mitochondrial protein, mRNA.	5.896	3.096	-2.007	0.000169787
uc001vst.1	MCF2L	Homo sapiens MCF.2 cell line derived transforming sequence-like (MCF2L), transcript variant 2, mRNA.	0.127	0.039	-2.93102	0.000170837
uc003ivd.1	ODZ3	Homo sapiens odz, odd Oz/ten-m homolog 3 (Drosophila) (ODZ3), mRNA.	0.697	2.805	1.44113	0.000171569
uc003cdj.2	TOP2B	Homo sapiens topoisomerase (DNA) II beta 180kDa (TOP2B), mRNA.	19.279	14.218	-1.94998	0.000171874
uc001mse.2	METTL15	Homo sapiens methyltransferase like 15 (METTL15), transcript variant 1, mRNA.	1.268	0.748	-2.46607	0.000172946
uc003frk.1	MASP1	Homo sapiens mannan-binding lectin serine peptidase 1 (C4/C2 activating component of Ra-reactive factor) (MASP1), transcript variant 3, mRNA.	0.788	0.658	-2.08342	0.000174431
uc004cwx.3	BMX	Homo sapiens BMX non-receptor tyrosine kinase (BMX), transcript variant 1, mRNA.	1.413	0.782	-3.3424	0.000174776
uc002tqv.2	TUBA3E	Homo sapiens tubulin, alpha 3e (TUBA3E), mRNA.	2.514	13.617	2.42969	0.000174797
uc002vln.1	SPEG	Homo sapiens SPEG complex locus (SPEG), transcript variant 4, mRNA.	0.043	0.13	2.53545	0.000174827
uc011lrt.1	TJP2	Homo sapiens tight junction protein 2 (zona occludens 2) (TJP2), transcript variant 6, mRNA.	0.155	0.074	-2.33957	0.000174827
uc002uwu.2	FAM126B	Homo sapiens family with sequence similarity 126, member B (FAM126B), mRNA.	0.717	0.417	-1.74879	0.000174827
uc001lfk.1	FGFR2	Homo sapiens fibroblast growth factor receptor 2 (FGFR2), transcript variant 4, mRNA.	3.892	3.107	-1.39131	0.000175613
uc010toe.1	GMPR2	Homo sapiens guanosine monophosphate reductase 2 (GMPR2), transcript variant 1, mRNA.	2.348	3.595	3.84808	0.000175785
uc010mxm.2	PTRH1	Homo sapiens peptidyl-tRNA hydrolase 1 homolog (S. cerevisiae) (PTRH1), mRNA.	0.16	0.097	-2.63797	0.000176045
uc001pef.2	C11orf54	Homo sapiens chromosome 11 open reading frame 54 (C11orf54), mRNA.	4.966	3.636	-1.22747	0.000176297
uc002rim.2	KHK	Homo sapiens ketohexokinase (fructokinase) (KHK), transcript variant b, mRNA.	93.312	44.942	-2.33096	0.000176309
uc003hth.2	PDLIM5	Homo sapiens PDZ and LIM domain 5 (PDLIM5), transcript variant 2, mRNA.	8.415	6.751	-1.84976	0.000176619
uc004aia.2	TRPM3	Homo sapiens transient receptor potential cation channel, subfamily M, member 3 (TRPM3), transcript variant 1, mRNA.	0.911	0.301	-3.74667	0.00017676
uc001cba.1	GRIK3	Homo sapiens glutamate receptor, ionotropic, kainate 3 (GRIK3), mRNA.	0.224	0.121	-1.90526	0.000177121
uc003cqm.2	PTH1R	Homo sapiens parathyroid hormone 1 receptor (PTH1R), transcript variant 1, mRNA.	20.338	10.397	-1.14415	0.000177121
uc001vyv.2	NDRG2	Homo sapiens NDRG family member 2 (NDRG2), transcript variant 8, mRNA.	1.015	0.635	-2.16317	0.000178073
uc004cxa.1	ACE2	Homo sapiens angiotensin I converting enzyme (peptidyl-dipeptidase A) 2 (ACE2), mRNA.	52.339	31.855	-2.04107	0.000178498
uc010sjr.1	PPFIBP1	Homo sapiens PTPRF interacting protein, binding protein 1 (liprin beta 1) (PPFIBP1), transcript variant 3, mRNA.	0.774	0.367	-2.19431	0.000179567
uc003lmy.2	NR3C1	Homo sapiens nuclear receptor subfamily 3, group C, member 1 (glucocorticoid receptor) (NR3C1), transcript variant 7, mRNA.	1.764	1.04	-2.95386	0.000179739
uc003hrt.2	HERC5	Homo sapiens hect domain and RLD 5 (HERC5), mRNA.	3.706	2.747	-1.06097	0.00017985
uc003zci.2	ADCK5	Homo sapiens aarF domain containing kinase 5 (ADCK5), mRNA.	0.665	1.394	2.95422	0.00017985
uc001mme.2	SOX6	Homo sapiens SRY (sex determining region Y)-box 6 (SOX6), transcript variant 4, mRNA.	3.437	2.201	-2.50111	0.000179889
uc010jzn.1	PKHD1	Homo sapiens polycystic kidney and hepatic disease 1 (autosomal recessive) (PKHD1), transcript variant 2, mRNA.	0.071	0.031	-2.62809	0.000180932
uc002ysy.2	ITSN1	Homo sapiens intersectin 1 (SH3 domain protein) (ITSN1), transcript variant 2, mRNA.	6.086	4.237	-3.04121	0.000181561
uc002jhg.2	PRKAR1A	Homo sapiens protein kinase, cAMP-dependent, regulatory, type I, alpha (tissue specific extinguisher 1) (PRKAR1A), transcript variant 2, mRNA.	33.881	25.628	-1.03028	0.000181561
uc009zrj.2	FRS2	Homo sapiens fibroblast growth factor receptor substrate 2 (FRS2), transcript variant 1, mRNA.	6.224	4.006	-2.00077	0.000183694
uc001ifm.2	ZMYND11	Homo sapiens zinc finger, MYND-type containing 11 (ZMYND11), transcript variant 4, mRNA.	15.42	9.721	-1.09595	0.000183776
uc001xtd.2	KIAA1737	Homo sapiens KIAA1737 (KIAA1737), mRNA.	11.919	8.156	-1.70266	0.000185468
uc002ium.3	PCTP	Homo sapiens phosphatidylcholine transfer protein (PCTP), transcript variant 2, mRNA.	0.533	0.356	-2.29157	0.000186068
uc001krp.1	PAX2	Homo sapiens paired box 2 (PAX2), transcript variant b, mRNA.	8.083	6.212	-1.35053	0.000188
uc001pmn.2	DIXDC1	Homo sapiens DIX domain containing 1 (DIXDC1), transcript variant 2, mRNA.	2.857	1.819	-2.40658	0.000188283
uc002ryv.2	CCDC88A	Homo sapiens coiled-coil domain containing 88A (CCDC88A), transcript variant 1, mRNA.	1.243	0.85	-3.23228	0.000188319
uc001tjl.2	PMCH	Homo sapiens pro-melanin-concentrating hormone (PMCH), mRNA.	0.945	2.148	2.50749	0.000188319
uc003pcs.2	COL21A1	Homo sapiens collagen, type XXI, alpha 1 (COL21A1), mRNA.	3.669	1.683	-3.02651	0.00018875
uc002iyc.2	RNFT1	Homo sapiens ring finger protein, transmembrane 1 (RNFT1), mRNA.	2.71	1.991	-1.66527	0.00018875
uc004bjw.2	TRIM32	Homo sapiens tripartite motif containing 32 (TRIM32), transcript variant 1, mRNA.	8.27	6.664	-1.02188	0.000189803
uc003jbe.2	SLC9A3	Homo sapiens solute carrier family 9 (sodium/hydrogen exchanger), member 3 (SLC9A3), mRNA.	7.626	5.404	-4.31853	0.00019069
uc003wod.1	ESYT2	Homo sapiens extended synaptotagmin-like protein 2 (ESYT2), mRNA.	3.07	1.576	-3.07478	0.00019069
uc010kkc.1	MAP3K4	Homo sapiens mitogen-activated protein kinase kinase kinase 4 (MAP3K4), transcript variant 1, mRNA.	0.947	0.488	-2.77887	0.00019069
uc003gvn.2	APBB2	Homo sapiens amyloid beta (A4) precursor protein-binding, family B, member 2 (APBB2), transcript variant 1, mRNA.	12.132	8.116	-1.14821	0.000191367
uc002ddm.2	MPV17L	Homo sapiens MPV17 mitochondrial membrane protein-like (MPV17L), nuclear gene encoding mitochondrial protein, transcript variant 2, mRNA.	3.289	2.382	-2.04998	0.00019159
uc010exz.1	MFSD2B	Homo sapiens major facilitator superfamily domain containing 2B (MFSD2B), mRNA.	0.303	1.021	1.01583	0.000191639
uc004ejk.2	ARMCX5-GPRASP2	Homo sapiens ARMCX5-GPRASP2 readthrough (ARMCX5-GPRASP2), mRNA.	0.611	0.37	-1.21679	0.000191803
uc001xbo.2	SOCS4	Homo sapiens suppressor of cytokine signaling 4 (SOCS4), transcript variant 1, mRNA.	1.956	1.406	-1.67415	0.000192619
uc002pah.2	APOC4	Homo sapiens apolipoprotein C-IV (APOC4), mRNA.	44.563	41.017	1.07835	0.000193409
uc002tkz.1	LOC440900	Homo sapiens uncharacterized LOC440900 (LOC440900), non-coding RNA.	0.055	0.15	2.69547	0.000193948
uc001lae.3	TCF7L2	Homo sapiens transcription factor 7-like 2 (T-cell specific, HMG-box) (TCF7L2), transcript variant 1, mRNA.	1.249	0.438	-2.88024	0.000194352
uc001urz.2	PAN3	Homo sapiens PAN3 poly(A) specific ribonuclease subunit homolog (S. cerevisiae) (PAN3), mRNA.	3.584	2.362	-1.7336	0.000195391
uc002ekj.2	CETP	Homo sapiens cholesteryl ester transfer protein, plasma (CETP), mRNA.	2.751	1.92	-1.56527	0.000195856
uc002mly.2	ZNF562	Homo sapiens zinc finger protein 562 (ZNF562), transcript variant 1, mRNA.	3.337	2.5	-2.48757	0.000196315
uc003oqr.1	TFEB	Homo sapiens transcription factor EB (TFEB), transcript variant 1, mRNA.	2.684	4.688	2.22075	0.000197072
uc009yps.1	SLC22A12	Homo sapiens solute carrier family 22 (organic anion/urate transporter), member 12 (SLC22A12), transcript variant 2, mRNA.	3.713	1.186	-4.04615	0.000197072
uc003nru.2	DDR1	Homo sapiens discoidin domain receptor tyrosine kinase 1 (DDR1), transcript variant 1, mRNA.	0.772	0.478	-1.82577	0.000197438
uc002pgb.1	ZC3H4	Homo sapiens zinc finger CCCH-type containing 4 (ZC3H4), mRNA.	1.754	1.103	-1.25475	0.000197639
uc003xvp.2	PDE7A	Homo sapiens phosphodiesterase 7A (PDE7A), transcript variant 1, mRNA.	14.603	8.409	-2.73567	0.000198197
uc010svv.1	DRAM1	Homo sapiens DNA-damage regulated autophagy modulator 1 (DRAM1), mRNA.	5.258	11.378	1.00968	0.000198333
uc003lvf.2	MFAP3	Homo sapiens microfibrillar-associated protein 3 (MFAP3), transcript variant 3, mRNA.	0.742	0.501	-2.05117	0.000199718
uc010ilv.2	TBCK	Homo sapiens TBC1 domain containing kinase (TBCK), transcript variant 1, mRNA.	7.5	5.649	-1.44478	0.000199718
uc003nfk.3	SLC17A3	Homo sapiens solute carrier family 17 (sodium phosphate), member 3 (SLC17A3), transcript variant 1, mRNA.	23.816	12.744	-3.51001	0.000200355
uc003zrt.2	APTX	Homo sapiens aprataxin (APTX), transcript variant 12, non-coding RNA.	1.572	0.686	-3.9359	0.000201882
uc002ebc.3	PRSS8	Homo sapiens protease, serine, 8 (PRSS8), mRNA.	37.21	27.94	-1.0329	0.000202282
uc002fsu.2	SLC43A2	Homo sapiens solute carrier family 43, member 2 (SLC43A2), mRNA.	1.669	1.267	-1.08563	0.000202776
uc002aop.2	PARP16	Homo sapiens poly (ADP-ribose) polymerase family, member 16 (PARP16), mRNA.	0.682	1.551	3.07844	0.000203086
uc003jkg.3	NADKD1	Homo sapiens NAD kinase domain containing 1 (NADKD1), transcript variant 2, mRNA.	1.226	2.787	3.85708	0.000203235
uc002uja.2	WIPF1	Homo sapiens WAS/WASL interacting protein family, member 1 (WIPF1), transcript variant 2, mRNA.	4.686	2.511	-3.00756	0.000203606
uc004dor.1	CLCN5	Homo sapiens chloride channel 5 (CLCN5), transcript variant 1, mRNA.	0.336	0.192	-2.69127	0.000203618
uc003icr.3	USP53	Homo sapiens ubiquitin specific peptidase 53 (USP53), mRNA.	1.748	0.971	-2.20992	0.000203913
uc002gur.1	SLC5A10	Homo sapiens solute carrier family 5 (sodium/glucose cotransporter), member 10 (SLC5A10), transcript variant 1, mRNA.	2.32	1.217	-2.7656	0.000205236
uc001rtw.3	TROAP	Homo sapiens trophinin associated protein (tastin) (TROAP), transcript variant 2, mRNA.	0.323	1.136	2.81461	0.000205604
uc010vht.1	GPR56	Homo sapiens G protein-coupled receptor 56 (GPR56), transcript variant 8, mRNA.	3.791	3.109	-1.87397	0.000205915
uc003hen.2	SULT1B1	Homo sapiens sulfotransferase family, cytosolic, 1B, member 1 (SULT1B1), mRNA.	0.417	0.447	-1.74149	0.000207095
uc002tzf.3	GPD2	Homo sapiens glycerol-3-phosphate dehydrogenase 2 (mitochondrial) (GPD2), nuclear gene encoding mitochondrial protein, transcript variant 1, mRNA.	1.842	1.049	-3.09937	0.000207149
uc003gzn.2	USP46	Homo sapiens ubiquitin specific peptidase 46 (USP46), transcript variant 1, mRNA.	3.39	2.745	-1.21644	0.000207669
uc003thh.3	CDK13	Homo sapiens cyclin-dependent kinase 13 (CDK13), transcript variant 1, mRNA.	1.835	1.267	-2.3752	0.000208216
uc003god.1	FBXL5	Homo sapiens F-box and leucine-rich repeat protein 5 (FBXL5), transcript variant 4, mRNA.	13.613	8.746	-2.67327	0.000208345
uc003emo.2	IFT122	Homo sapiens intraflagellar transport 122 homolog (Chlamydomonas) (IFT122), transcript variant 4, mRNA.	3.17	2.249	-1.74152	0.000208345
uc003ngv.2	HIST1H3D	Homo sapiens histone cluster 1, H3d (HIST1H3D), mRNA.	0.954	1.595	1.31833	0.00020961
uc002zig.2	FTCD	Homo sapiens formiminotransferase cyclodeaminase (FTCD), transcript variant B, mRNA.	0.876	0.388	-3.58441	0.000209859
uc002qpg.2	ZIK1	Homo sapiens zinc finger protein interacting with K protein 1 homolog (mouse) (ZIK1), mRNA.	0.793	0.396	-3.7441	0.000210401
uc010tiz.1	PCCA	Homo sapiens propionyl CoA carboxylase, alpha polypeptide (PCCA), transcript variant 3, mRNA.	0.686	0.296	-2.91352	0.000210554
uc011cbx.1	SHROOM3	Homo sapiens shroom family member 3 (SHROOM3), mRNA.	0.442	0.328	-2.17724	0.000210826
uc010bwh.2	ERI2	Homo sapiens ERI1 exoribonuclease family member 2 (ERI2), transcript variant 1, mRNA.	3.482	2.491	-1.20642	0.000210826
uc001xjl.1	PLEKHH1	Homo sapiens pleckstrin homology domain containing, family H (with MyTH4 domain) member 1 (PLEKHH1), mRNA.	1.987	1.18	-1.0449	0.000211123
uc002ijx.3	MAPT	Homo sapiens microtubule-associated protein tau (MAPT), transcript variant 5, mRNA.	6.378	2.914	-2.14001	0.000211884
uc010omm.1	CYP4A11	Homo sapiens cytochrome P450, family 4, subfamily A, polypeptide 11 (CYP4A11), mRNA.	5.323	2.024	-3.51744	0.000213166
uc001rbb.3	MIR614	Homo sapiens microRNA 614 (MIR614), microRNA.	5.095	15.065	1.24741	0.000214188
uc001pei.2	C11orf54	Homo sapiens chromosome 11 open reading frame 54 (C11orf54), mRNA.	1.297	0.657	-3.2995	0.000215677
uc001cqt.2	CYP4X1	Homo sapiens cytochrome P450, family 4, subfamily X, polypeptide 1 (CYP4X1), mRNA.	2.071	1.144	-1.94729	0.000215752
uc003jjy.1	UGT3A1	Homo sapiens UDP glycosyltransferase 3 family, polypeptide A1 (UGT3A1), transcript variant 2, mRNA.	0.158	0.084	-2.64567	0.000216505
uc003gxw.2	NIPAL1	Homo sapiens NIPA-like domain containing 1 (NIPAL1), mRNA.	0.948	0.41	-1.16139	0.000216967
uc001ymx.3	MARK3	Homo sapiens MAP/microtubule affinity-regulating kinase 3 (MARK3), transcript variant 2, mRNA.	0.662	0.415	-2.68147	0.000217337
uc002cjb.2	FBXL16	Homo sapiens F-box and leucine-rich repeat protein 16 (FBXL16), mRNA.	13.848	9.891	-1.05637	0.000217612
uc003lfx.1	ANKHD1-EIF4EBP3	Homo sapiens ANKHD1-EIF4EBP3 readthrough (ANKHD1-EIF4EBP3), mRNA.	10.642	7.246	-2.25376	0.000217679
uc010dth.2	TLE2	Homo sapiens transducin-like enhancer of split 2 (E(sp1) homolog, Drosophila) (TLE2), transcript variant 1, mRNA.	4.268	2.209	-3.94559	0.000220181
uc003yos.1	ENPP2	Homo sapiens ectonucleotide pyrophosphatase/phosphodiesterase 2 (ENPP2), transcript variant 1, mRNA.	21.675	14.878	-1.45418	0.000220362
uc002prm.2	ZNF473	Homo sapiens zinc finger protein 473 (ZNF473), transcript variant 1, mRNA.	2.016	1.459	-1.32856	0.0002206
uc009xhk.1	DIP2C	Homo sapiens DIP2 disco-interacting protein 2 homolog C (Drosophila) (DIP2C), mRNA.	0.449	0.242	-2.45953	0.00022071
uc003ywz.2	LYPD2	Homo sapiens LY6/PLAUR domain containing 2 (LYPD2), mRNA.	0.259	0.138	-2.86499	0.00022071
uc003czw.2	HYAL2	Homo sapiens hyaluronoglucosaminidase 2 (HYAL2), transcript variant 2, mRNA.	5.098	2.962	-1.66096	0.000221166
uc002ikx.1	WNT9B	Homo sapiens wingless-type MMTV integration site family, member 9B (WNT9B), mRNA.	0.217	0.116	-1.62761	0.000222095
uc004crx.1	STS	Homo sapiens steroid sulfatase (microsomal), isozyme S (STS), mRNA.	3.292	1.824	-2.36791	0.000222129
uc002tcm.1	AK095498	Homo sapiens cDNA FLJ38179 fis, clone FCBBF1000118.	0.22	0.192	-1.07499	0.000223141
uc001aot.2	TNFRSF9	Homo sapiens tumor necrosis factor receptor superfamily, member 9 (TNFRSF9), mRNA.	2.413	4.637	1.2912	0.000223486
uc001cvs.2	TMEM48	Homo sapiens transmembrane protein 48 (TMEM48), transcript variant 1, mRNA.	4.478	3.654	-1.98756	0.000223753
uc003pih.1	MYO6	Homo sapiens myosin VI (MYO6), mRNA.	4.399	3.549	-1.15338	0.000223911
uc002vjf.2	CDK5R2	Homo sapiens cyclin-dependent kinase 5, regulatory subunit 2 (p39) (CDK5R2), mRNA.	0.1	0.215	2.40763	0.000225547
uc002glo.2	CCDC42	Homo sapiens coiled-coil domain containing 42 (CCDC42), transcript variant 2, mRNA.	0.049	0.107	2.52822	0.000226504
uc010bzl.1	TMEM219	Homo sapiens transmembrane protein 219 (TMEM219), transcript variant 2, mRNA.	1.758	3.291	1.125	0.000226859
uc001bfe.1	USP48	Homo sapiens ubiquitin specific peptidase 48 (USP48), transcript variant 2, mRNA.	1.167	0.788	-3.11488	0.000226859
uc011dwj.1	GPR116	Homo sapiens G protein-coupled receptor 116 (GPR116), transcript variant 1, mRNA.	12.35	5.145	-1.17056	0.000226859
uc001gez.2	DCAF6	Homo sapiens DDB1 and CUL4 associated factor 6 (DCAF6), transcript variant 2, mRNA.	3.897	8.9	1.2799	0.000227139
uc011azo.1	SEC22C	Homo sapiens SEC22 vesicle trafficking protein homolog C (S. cerevisiae) (SEC22C), transcript variant 2, mRNA.	0.984	0.752	-1.74851	0.000227189
uc001vmf.2	ABCC4	Homo sapiens ATP-binding cassette, sub-family C (CFTR/MRP), member 4 (ABCC4), transcript variant 2, mRNA.	0.356	0.234	-3.29881	0.000229753
uc001dxm.1	SORT1	Homo sapiens sortilin 1 (SORT1), transcript variant 1, mRNA.	22.571	15.774	-1.41044	0.000230757
uc010gdn.1	NINL	Homo sapiens ninein-like (NINL), mRNA.	0.555	0.351	-2.85084	0.000230758
uc001nuc.2	GANAB	Homo sapiens glucosidase, alpha; neutral AB (GANAB), transcript variant 2, mRNA.	0.614	0.338	-3.51148	0.000231449
uc010ipl.1	SH3D19	Homo sapiens SH3 domain containing 19 (SH3D19), transcript variant 1, mRNA.	2.916	2.253	-1.15117	0.000231449
uc003xcn.1	PEBP4	Homo sapiens phosphatidylethanolamine-binding protein 4 (PEBP4), mRNA.	0.657	0.218	-1.80204	0.000231972
uc003hkh.2	DQ576800	Homo sapiens mRNA; cDNA DKFZp434B115 (from clone DKFZp434B115).	0.248	0.153	-1.92711	0.000231972
uc002fsd.2	ABR	Homo sapiens active BCR-related gene (ABR), transcript variant 1, mRNA.	6.498	4.044	-1.50627	0.000232442
uc003iek.2	KIAA1109	Homo sapiens KIAA1109 (KIAA1109), mRNA.	1.332	0.823	-1.32299	0.000232442
uc002ups.2	FAM171B	Homo sapiens family with sequence similarity 171, member B (FAM171B), mRNA.	1.701	1.23	-1.26698	0.0002335
uc003ywm.2	BAI1	Homo sapiens brain-specific angiogenesis inhibitor 1 (BAI1), mRNA.	0.551	2.673	1.21428	0.000234349
uc011bvk.1	ZFYVE28	Homo sapiens zinc finger, FYVE domain containing 28 (ZFYVE28), transcript variant 1, mRNA.	3.919	2.208	-2.24145	0.000234977
uc004app.3	C9orf79	Homo sapiens chromosome 9 open reading frame 79 (C9orf79), mRNA.	0.016	0.006	-2.12818	0.000235198
uc003frn.2	SST	Homo sapiens somatostatin (SST), mRNA.	152.745	34.977	-3.31272	0.0002353
uc002leb.2	MYO5B	Homo sapiens myosin VB (MYO5B), mRNA.	4.426	3.354	-1.03104	0.0002353
uc001vsi.3	ATP11A	Homo sapiens ATPase, class VI, type 11A (ATP11A), transcript variant 1, mRNA.	5.709	2.124	-4.23656	0.000235402
uc010czl.2	CD300LG	Homo sapiens CD300 molecule-like family member g (CD300LG), transcript variant 2, mRNA.	0.201	0.122	-3.05154	0.000236117
uc003qsk.2	WTAP	Homo sapiens Wilms tumor 1 associated protein (WTAP), transcript variant 3, mRNA.	5.896	3.645	-3.95694	0.000236734
uc002mdg.1	FUT6	Homo sapiens fucosyltransferase 6 (alpha (1,3) fucosyltransferase) (FUT6), transcript variant 1, mRNA.	2.114	1.041	-3.62248	0.000237156
uc001lkw.1	AX746857	Homo sapiens cDNA FLJ33899 fis, clone CTONG2008184.	0.074	0.047	-1.07547	0.000237268
uc003ubt.2	GTF2IRD2B	Homo sapiens GTF2I repeat domain containing 2B (GTF2IRD2B), mRNA.	1.349	0.506	-3.81415	0.000237997
uc001jky.2	ANK3	Homo sapiens ankyrin 3, node of Ranvier (ankyrin G) (ANK3), transcript variant 1, mRNA.	0.088	0.049	-1.20268	0.000240628
uc001oso.2	PDE2A	Homo sapiens phosphodiesterase 2A, cGMP-stimulated (PDE2A), transcript variant 3, mRNA.	10.608	4.555	-3.02146	0.000240998
uc002nxq.1	HPN	Homo sapiens hepsin (HPN), transcript variant 2, mRNA.	109.342	91.739	-1.09321	0.000241558
uc003kfu.3	BHMT	Homo sapiens betaine--homocysteine S-methyltransferase (BHMT), mRNA.	206.813	143.637	-1.42901	0.000241854
uc010ppj.1	KIF14	Homo sapiens kinesin family member 14 (KIF14), mRNA.	0.205	0.536	1.71722	0.000243178
uc003alx.2	C22orf24	Homo sapiens chromosome 22 open reading frame 24 (C22orf24), mRNA.	0.135	0.101	-1.65404	0.000243999
uc001vju.1	LMO7	Homo sapiens LIM domain 7 (LMO7), transcript variant 2, mRNA.	0.522	0.291	-2.85071	0.000245587
uc003hmc.3	PRDM8	Homo sapiens PR domain containing 8 (PRDM8), transcript variant 2, mRNA.	0.513	1.5	1.43402	0.000246617
uc002mtb.2	ZNF844	Homo sapiens zinc finger protein 844 (ZNF844), mRNA.	6.448	3.694	-2.1543	0.00024763
uc011lxi.1	ZNF618	Homo sapiens zinc finger protein 618 (ZNF618), mRNA.	2.289	1.267	-2.03312	0.000248521
uc011mbp.1	PPP2R4	Homo sapiens protein phosphatase 2A activator, regulatory subunit 4 (PPP2R4), transcript variant 2, mRNA.	1.037	0.849	-2.99396	0.000250389
uc010uzd.1	PARN	Homo sapiens poly(A)-specific ribonuclease (PARN), transcript variant 1, mRNA.	15.235	12.79	-1.99881	0.000250396
uc003ztx.2	UBAP1	Homo sapiens ubiquitin associated protein 1 (UBAP1), transcript variant 1, mRNA.	15.783	11.927	-1.05058	0.000250396
uc001tyu.2	CABP1	Homo sapiens calcium binding protein 1 (CABP1), transcript variant 3, mRNA.	1.606	1.212	-2.69667	0.000251148
uc004bbh.1	ZNF189	Homo sapiens zinc finger protein 189 (ZNF189), transcript variant 1, mRNA.	6.122	3.15	-1.33827	0.000251148
uc002uxt.1	CASP8	Homo sapiens caspase 8, apoptosis-related cysteine peptidase (CASP8), transcript variant G, mRNA.	3.289	2.144	-2.77005	0.00025144
uc002ecc.2	ARMC5	Homo sapiens armadillo repeat containing 5 (ARMC5), transcript variant 1, mRNA.	1.544	1.148	-1.57572	0.000252321
uc010two.1	BTBD7	Homo sapiens BTB (POZ) domain containing 7 (BTBD7), transcript variant 1, mRNA.	0.324	0.096	-3.25355	0.000253676
uc011cge.1	UGT8	Homo sapiens UDP glycosyltransferase 8 (UGT8), transcript variant 2, mRNA.	5.636	3.241	-1.11919	0.000253676
uc003wxs.2	MTUS1	Homo sapiens microtubule associated tumor suppressor 1 (MTUS1), nuclear gene encoding mitochondrial protein, transcript variant 5, mRNA.	21.455	13.646	-1.08594	0.00025375
uc002jod.2	CASKIN2	Homo sapiens CASK interacting protein 2 (CASKIN2), transcript variant 1, mRNA.	0.99	0.53	-1.85793	0.000254748
uc001nnf.2	GLYATL1	Homo sapiens glycine-N-acyltransferase-like 1 (GLYATL1), transcript variant 2, mRNA.	12.855	7.944	-2.12994	0.000256555
uc002sjh.1	ALMS1	Homo sapiens Alstrom syndrome 1 (ALMS1), mRNA.	1.211	0.713	-1.22202	0.000257011
uc010siu.1	KIAA0528	Homo sapiens KIAA0528 (KIAA0528), mRNA.	1.498	0.548	-3.85121	0.000257892
uc003qtx.3	PARK2	Homo sapiens parkinson protein 2, E3 ubiquitin protein ligase (parkin) (PARK2), transcript variant 1, mRNA.	0.703	0.257	-3.60563	0.000258246
uc001xiz.2	FAM71D	Homo sapiens family with sequence similarity 71, member D (FAM71D), mRNA.	0.604	0.552	-1.23936	0.000259486
uc002wtq.1	CST2	Homo sapiens cystatin SA (CST2), mRNA.	0.942	1.111	2.81533	0.000260002
uc003gsw.3	C4orf19	Homo sapiens chromosome 4 open reading frame 19 (C4orf19), transcript variant 1, mRNA.	4.425	2.155	-3.24747	0.000260734
uc010jcl.1	DMXL1	Homo sapiens Dmx-like 1 (DMXL1), mRNA.	0.94	0.502	-2.46989	0.00026284
uc003cvz.3	USP19	Homo sapiens ubiquitin specific peptidase 19 (USP19), transcript variant 2, mRNA.	7.573	5.774	-1.24356	0.000263451
uc010uje.1	SLC24A1	Homo sapiens solute carrier family 24 (sodium/potassium/calcium exchanger), member 1 (SLC24A1), transcript variant 1, mRNA.	0.446	0.224	-2.37709	0.000264282
uc011brk.1	PSMD2	Homo sapiens proteasome (prosome, macropain) 26S subunit, non-ATPase, 2 (PSMD2), mRNA.	9.828	22.29	4.2407	0.000264383
uc004exp.1	PLAC1	Homo sapiens placenta-specific 1 (PLAC1), mRNA.	0.057	0.153	2.36693	0.00026635
uc011lny.1	AQP7	Homo sapiens aquaporin 7 (AQP7), mRNA.	1.366	0.805	-2.5326	0.000268193
uc002gnj.2	MAP2K4	Homo sapiens mitogen-activated protein kinase kinase 4 (MAP2K4), mRNA.	6.701	4.562	-1.22516	0.000268573
uc002vze.2	ANKMY1	Homo sapiens ankyrin repeat and MYND domain containing 1 (ANKMY1), transcript variant 2, mRNA.	1.76	1.161	-2.33404	0.000269812
uc010xdi.1	MBD1	Homo sapiens methyl-CpG binding domain protein 1 (MBD1), transcript variant 7, mRNA.	1.102	0.528	-3.57767	0.000271456
uc003wmx.3	LMBR1	Homo sapiens limb region 1 homolog (mouse) (LMBR1), mRNA.	0.792	0.498	-2.05262	0.000272442
uc010iaf.2	UBXN7	Homo sapiens UBX domain protein 7 (UBXN7), mRNA.	0.36	0.262	-1.36738	0.000273766
uc001dff.2	BC041441	Homo sapiens cDNA clone IMAGE:5167131, partial cds.	0.889	0.482	-2.02564	0.000273766
uc003jmb.2	PRKAA1	Homo sapiens protein kinase, AMP-activated, alpha 1 catalytic subunit (PRKAA1), transcript variant 2, mRNA.	3.791	2.693	-2.39493	0.000274274
uc003xcq.2	RHOBTB2	Homo sapiens Rho-related BTB domain containing 2 (RHOBTB2), transcript variant 3, mRNA.	2.531	1.761	-1.16819	0.000274274
uc002rpg.2	FEZ2	Homo sapiens fasciculation and elongation protein zeta 2 (zygin II) (FEZ2), transcript variant 2, mRNA.	2.859	2.341	-1.41307	0.000276112
uc003guv.3	PDS5A	Homo sapiens PDS5, regulator of cohesion maintenance, homolog A (S. cerevisiae) (PDS5A), transcript variant 1, mRNA.	5.693	4.141	-2.03769	0.000276374
uc001rtx.3	TROAP	Homo sapiens trophinin associated protein (tastin) (TROAP), transcript variant 1, mRNA.	0.42	1.351	2.02783	0.000276608
uc003jhw.1	NPR3	Homo sapiens natriuretic peptide receptor C/guanylate cyclase C (atrionatriuretic peptide receptor C) (NPR3), transcript variant 3, mRNA.	111.954	85.249	-1.13991	0.000276726
uc002lft.2	CCDC68	Homo sapiens coiled-coil domain containing 68 (CCDC68), transcript variant 1, mRNA.	2.151	1.324	-2.57003	0.000276972
uc003avh.1	TMEM184B	Homo sapiens transmembrane protein 184B (TMEM184B), transcript variant 3, mRNA.	2.603	1.496	-1.40998	0.000276996
uc002utm.1	HECW2	Homo sapiens HECT, C2 and WW domain containing E3 ubiquitin protein ligase 2 (HECW2), mRNA.	4.363	2.507	-1.3237	0.000277805
uc001ldg.2	EMX2OS	Homo sapiens EMX2 opposite strand/antisense RNA (non-protein coding) (EMX2OS), non-coding RNA.	0.367	0.223	-2.20726	0.000278618
uc011ccn.1	SEC31A	Homo sapiens SEC31 homolog A (S. cerevisiae) (SEC31A), transcript variant 3, mRNA.	3.087	1.349	-3.57347	0.000279464
uc002yij.2	MYT1	Homo sapiens myelin transcription factor 1 (MYT1), mRNA.	0.059	0.033	-2.45374	0.000279869
uc001yae.3	ATXN3	Homo sapiens ataxin 3 (ATXN3), transcript variant u, mRNA.	0.237	0.135	-2.93753	0.000281643
uc001nql.1	TMEM132A	Homo sapiens transmembrane protein 132A (TMEM132A), transcript variant 2, mRNA.	0.154	0.355	1.09571	0.000284876
uc002tzx.2	PKP4	Homo sapiens plakophilin 4 (PKP4), transcript variant 1, mRNA.	3.39	1.69	-1.49843	0.000284876
uc010jpb.2	EDN1	Homo sapiens endothelin 1 (EDN1), transcript variant 1, mRNA.	1.627	1.18	-1.61613	0.000285618
uc002tzt.1	PKP4	Homo sapiens plakophilin 4 (PKP4), transcript variant 2, mRNA.	0.598	0.336	-2.05731	0.000285618
uc003gtp.2	KLHL5	Homo sapiens kelch-like 5 (Drosophila) (KLHL5), transcript variant 3, mRNA.	4.246	3.151	-1.50799	0.000287809
uc001teg.2	USP44	Homo sapiens ubiquitin specific peptidase 44 (USP44), transcript variant 2, mRNA.	0.157	0.089	-1.8212	0.000288159
uc004eku.2	TCEAL1	Homo sapiens transcription elongation factor A (SII)-like 1 (TCEAL1), transcript variant 2, mRNA.	20.768	16.487	-1.10895	0.000288159
uc003vvl.1	PARP12	Homo sapiens poly (ADP-ribose) polymerase family, member 12 (PARP12), mRNA.	2.387	1.627	-3.20901	0.000290569
uc001xmt.2	SIPA1L1	Homo sapiens signal-induced proliferation-associated 1 like 1 (SIPA1L1), mRNA.	12.856	8.647	-1.65926	0.000290714
uc003eer.2	ILDR1	Homo sapiens immunoglobulin-like domain containing receptor 1 (ILDR1), transcript variant 2, mRNA.	1.301	0.73	-2.75935	0.000291549
uc004fef.3	MTM1	Homo sapiens myotubularin 1 (MTM1), mRNA.	9.59	6.634	-1.35098	0.000292135
uc002yrv.2	DNAJC28	Homo sapiens DnaJ (Hsp40) homolog, subfamily C, member 28 (DNAJC28), transcript variant 1, mRNA.	0.289	0.157	-2.17231	0.000292383
uc010jni.2	RIPK1	Homo sapiens receptor (TNFRSF)-interacting serine-threonine kinase 1 (RIPK1), mRNA.	6.927	4.506	-1.48142	0.000293072
uc002nzx.3	DMKN	Homo sapiens dermokine (DMKN), transcript variant 9, mRNA.	1.935	1.192	-3.40731	0.000293388
uc001wix.2	SLC7A8	Homo sapiens solute carrier family 7 (amino acid transporter light chain, L system), member 8 (SLC7A8), transcript variant 2, mRNA.	6.363	5.068	-1.58334	0.000295088
uc004dxs.2	EDA	Homo sapiens ectodysplasin A (EDA), transcript variant 1, mRNA.	1.674	0.682	-3.74167	0.000295544
uc002vti.3	GIGYF2	Homo sapiens GRB10 interacting GYF protein 2 (GIGYF2), transcript variant 2, mRNA.	2.089	1.387	-3.09227	0.000295559
uc010qal.1	KLF6	Homo sapiens Kruppel-like factor 6 (KLF6), transcript variant B, mRNA.	2.167	1.149	-3.6374	0.000295988
uc001mjk.3	ZBED5	Homo sapiens zinc finger, BED-type containing 5 (ZBED5), transcript variant 2, mRNA.	1.63	0.797	-3.60904	0.000296113
uc003cmi.2	ZNF662	Homo sapiens zinc finger protein 662 (ZNF662), transcript variant 1, mRNA.	0.407	0.238	-2.97625	0.000297286
uc003vjn.2	ING3	Homo sapiens inhibitor of growth family, member 3 (ING3), transcript variant 1, mRNA.	9.502	6.201	-1.53565	0.000297672
uc001exp.1	ZNF687	Homo sapiens zinc finger protein 687 (ZNF687), mRNA.	0.384	0.212	-1.55209	0.000300702
uc001thx.2	ANO4	Homo sapiens anoctamin 4 (ANO4), mRNA.	1.65	0.854	-2.53837	0.000300702
uc003huo.2	ADH6	Homo sapiens alcohol dehydrogenase 6 (class V) (ADH6), transcript variant 1, mRNA.	4.272	1.726	-2.39254	0.000301331
uc001qgk.3	SNX19	Homo sapiens sorting nexin 19 (SNX19), mRNA.	10.92	8.507	-1.04147	0.000302433
uc011myo.1	ZFP92	Homo sapiens zinc finger protein 92 homolog (mouse) (ZFP92), mRNA.	0.499	0.316	-1.42305	0.000302688
uc001kku.2	SORBS1	Homo sapiens sorbin and SH3 domain containing 1 (SORBS1), transcript variant 6, mRNA.	0.558	0.202	-3.32777	0.000303398
uc003xes.1	EBF2	Homo sapiens early B-cell factor 2 (EBF2), mRNA.	4.058	2.48	-1.36806	0.000303654
uc003vrv.2	BPGM	Homo sapiens 2,3-bisphosphoglycerate mutase (BPGM), transcript variant 2, mRNA.	1.064	0.705	-1.19119	0.000304517
uc009yey.2	APBB1	Homo sapiens amyloid beta (A4) precursor protein-binding, family B, member 1 (Fe65) (APBB1), transcript variant 2, mRNA.	0.501	0.42	-1.37818	0.000306928
uc003dkm.2	FAM107A	Homo sapiens family with sequence similarity 107, member A (FAM107A), transcript variant 1, mRNA.	0.302	0.151	-3.12518	0.000307434
uc002zls.1	TPTEP1	Homo sapiens transmembrane phosphatase with tensin homology pseudogene 1 (TPTEP1), non-coding RNA.	0.903	0.561	-1.63826	0.000307674
uc010lxb.2	KAT6A	Homo sapiens K(lysine) acetyltransferase 6A (KAT6A), transcript variant 1, mRNA.	2.542	1.601	-2.30421	0.000307945
uc002qpw.3	ZNF551	Homo sapiens zinc finger protein 551 (ZNF551), mRNA.	1.587	1.118	-1.87668	0.000309688
uc003fwq.2	RNF168	Homo sapiens ring finger protein 168 (RNF168), mRNA.	5.556	4.071	-1.25175	0.000309871
uc003pco.2	HMGCLL1	Homo sapiens 3-hydroxymethyl-3-methylglutaryl-CoA lyase-like 1 (HMGCLL1), transcript variant 2, mRNA.	0.342	0.109	-3.25705	0.000310779
uc002oef.1	ZNF260	Homo sapiens zinc finger protein 260 (ZNF260), transcript variant 3, mRNA.	6.373	4.424	-1.14359	0.000310779
uc002zif.2	FTCD	Homo sapiens formiminotransferase cyclodeaminase (FTCD), transcript variant B, mRNA.	3.501	1.852	-3.51118	0.000314554
uc010pjr.1	SLAMF7	Homo sapiens SLAM family member 7 (SLAMF7), mRNA.	0.481	2.293	3.42573	0.000314819
uc002rrf.2	DHX57	Homo sapiens DEAH (Asp-Glu-Ala-Asp/His) box polypeptide 57 (DHX57), mRNA.	7.599	5.526	-1.38907	0.000315365
uc010aeq.2	KLF12	Homo sapiens Kruppel-like factor 12 (KLF12), mRNA.	1.952	1.212	-2.95187	0.00031542
uc002nof.3	LOC284440	Homo sapiens uncharacterized LOC284440 (LOC284440), non-coding RNA.	2.284	1.486	-1.36807	0.000317125
uc009vzt.1	TTC22	Homo sapiens tetratricopeptide repeat domain 22 (TTC22), transcript variant 1, mRNA.	4.558	3.319	-1.01025	0.000317773
uc003hrf.2	ABCG2	Homo sapiens ATP-binding cassette, sub-family G (WHITE), member 2 (ABCG2), mRNA.	1.977	0.95	-2.2738	0.000318104
uc001wsj.3	CFL2	Homo sapiens cofilin 2 (muscle) (CFL2), transcript variant 3, non-coding RNA.	0.832	0.555	-2.97635	0.000318198
uc002kzo.1	ELP2	Homo sapiens elongation protein 2 homolog (S. cerevisiae) (ELP2), transcript variant 6, mRNA.	2.849	6.615	2.90796	0.000318198
uc010jvr.1	ANKS1A	Homo sapiens ankyrin repeat and sterile alpha motif domain containing 1A (ANKS1A), mRNA.	0.655	0.268	-3.43572	0.000319082
uc002jiv.2	AL833139	Homo sapiens cDNA FLJ31667 fis, clone NT2RI2004840.	0.17	0.1	-1.6977	0.000319164
uc002klp.2	MYOM1	Homo sapiens myomesin 1, 185kDa (MYOM1), transcript variant 1, mRNA.	0.215	0.106	-2.54228	0.000319495
uc001ivu.3	ZEB1	Homo sapiens zinc finger E-box binding homeobox 1 (ZEB1), transcript variant 9, mRNA.	11.038	6.979	-1.67109	0.000319524
uc003fzr.2	LTF	Homo sapiens lactotransferrin (LTF), transcript variant 2, mRNA.	1.702	0.853	-2.47173	0.00032147
uc011dms.1	DDR1	Homo sapiens discoidin domain receptor tyrosine kinase 1 (DDR1), transcript variant 6, mRNA.	1.667	0.653	-2.53105	0.000322213
uc002cii.1	WDR90	Homo sapiens WD repeat domain 90 (WDR90), mRNA.	2.217	1.438	-1.71044	0.000322385
uc003lov.3	C5orf46	Homo sapiens chromosome 5 open reading frame 46 (C5orf46), mRNA.	81.832	230.433	2.4559	0.00032643
uc010lys.2	YTHDF3	Homo sapiens YTH domain family, member 3 (YTHDF3), mRNA.	1.555	0.907	-3.18409	0.000326997
uc002dfp.2	TMC7	Homo sapiens transmembrane channel-like 7 (TMC7), transcript variant 1, mRNA.	0.071	0.038	-2.57714	0.000327497
uc001sup.2	CPM	Homo sapiens carboxypeptidase M (CPM), transcript variant 2, mRNA.	18.249	11.136	-3.49714	0.000330793
uc004bql.2	ZBTB43	Homo sapiens zinc finger and BTB domain containing 43 (ZBTB43), transcript variant 1, mRNA.	2.62	1.749	-2.19547	0.000331633
uc010jbd.2	FAM172A	Homo sapiens family with sequence similarity 172, member A (FAM172A), transcript variant 1, mRNA.	7.786	4.446	-1.24058	0.000331633
uc010lwo.1	TACC1	Homo sapiens transforming, acidic coiled-coil containing protein 1 (TACC1), transcript variant 2, mRNA.	0.306	0.173	-2.27194	0.000332361
uc004aqo.1	SEMA4D	Homo sapiens sema domain, immunoglobulin domain (Ig), transmembrane domain (TM) and short cytoplasmic domain, (semaphorin) 4D (SEMA4D), transcript variant 1, mRNA.	2.918	1.787	-2.7874	0.000333671
uc003djt.3	ABHD6	Homo sapiens abhydrolase domain containing 6 (ABHD6), mRNA.	9.61	6.557	-1.57737	0.00033628
uc010pcw.1	PI4KB	Homo sapiens phosphatidylinositol 4-kinase, catalytic, beta (PI4KB), transcript variant 4, mRNA.	2.904	7.003	3.2471	0.00033628
uc003jhv.2	NPR3	Homo sapiens natriuretic peptide receptor C/guanylate cyclase C (atrionatriuretic peptide receptor C) (NPR3), transcript variant 1, mRNA.	19.784	13.941	-2.69511	0.000336305
uc002tyv.1	KCNJ3	Homo sapiens potassium inwardly-rectifying channel, subfamily J, member 3 (KCNJ3), mRNA.	7.406	4.986	-2.14325	0.000336363
uc004dcm.1	DMD	Homo sapiens dystrophin (DMD), transcript variant Dp71, mRNA.	1.088	0.626	-3.1197	0.00033688
uc002lbi.3	SLC14A1	Homo sapiens solute carrier family 14 (urea transporter), member 1 (Kidd blood group) (SLC14A1), transcript variant 2, mRNA.	2.06	0.87	-2.04045	0.00033714
uc003zgf.2	DOCK8	Homo sapiens dedicator of cytokinesis 8 (DOCK8), transcript variant 1, mRNA.	13.179	7.429	-1.53485	0.000337608
uc003qtn.2	MAP3K4	Homo sapiens mitogen-activated protein kinase kinase kinase 4 (MAP3K4), transcript variant 1, mRNA.	0.814	0.557	-3.173	0.000337658
uc001iky.1	LOC219731	Homo sapiens uncharacterized LOC219731 (LOC219731), non-coding RNA.	0.618	0.377	-1.20809	0.000338483
uc001iuq.1	LOC387647	Homo sapiens patched domain containing 3 pseudogene (LOC387647), non-coding RNA.	0.51	0.304	-1.02883	0.000339206
uc010hsf.1	ALDH1L1	Homo sapiens aldehyde dehydrogenase 1 family, member L1 (ALDH1L1), mRNA.	0.384	0.199	-2.0434	0.000341023
uc001sdo.2	TARBP2	Homo sapiens TAR (HIV-1) RNA binding protein 2 (TARBP2), transcript variant 1, mRNA.	1.552	1.025	-3.28604	0.000341023
uc011bwh.1	TBC1D14	Homo sapiens TBC1 domain family, member 14 (TBC1D14), transcript variant 3, mRNA.	1.159	0.495	-3.19474	0.000344841
uc003ifp.2	MFSD8	Homo sapiens major facilitator superfamily domain containing 8 (MFSD8), mRNA.	6.319	4.577	-1.42703	0.00034518
uc010ynk.1	C2orf56	Homo sapiens chromosome 2 open reading frame 56 (C2orf56), nuclear gene encoding mitochondrial protein, transcript variant 3, mRNA.	1.95	1.289	-1.62118	0.000345368
uc009ypt.2	SLC22A12	Homo sapiens solute carrier family 22 (organic anion/urate transporter), member 12 (SLC22A12), transcript variant 1, mRNA.	0.585	0.263	-3.18902	0.000348741
uc009xug.2	CEP55	Homo sapiens centrosomal protein 55kDa (CEP55), transcript variant 2, mRNA.	0.981	2.714	2.17413	0.000348789
uc002ibz.2	LOC388387	Homo sapiens uncharacterized LOC388387 (LOC388387), non-coding RNA.	12.142	6.796	-2.78877	0.000348789
uc002kgf.1	B3GNTL1	Homo sapiens UDP-GlcNAc:betaGal beta-1,3-N-acetylglucosaminyltransferase-like 1 (B3GNTL1), mRNA.	0.171	0.429	2.11246	0.000348789
uc002amx.2	SNX1	Homo sapiens sorting nexin 1 (SNX1), transcript variant 2, mRNA.	0.307	0.222	-1.43258	0.000349345
uc002xew.2	EPB41L1	Homo sapiens erythrocyte membrane protein band 4.1-like 1 (EPB41L1), transcript variant 2, mRNA.	0.873	0.538	-2.74004	0.000349404
uc003xju.1	UNC5D	Homo sapiens unc-5 homolog D (C. elegans) (UNC5D), mRNA.	0.934	0.274	-2.37033	0.000349477
uc009zcp.2	ARHGAP32	Homo sapiens Rho GTPase activating protein 32 (ARHGAP32), transcript variant 1, mRNA.	3.93	2.137	-2.05145	0.000350717
uc011cdl.1	HERC6	Homo sapiens hect domain and RLD 6 (HERC6), transcript variant 1, mRNA.	0.437	0.982	3.04187	0.000351114
uc010jee.2	TGFBI	Homo sapiens transforming growth factor, beta-induced, 68kDa (TGFBI), mRNA.	699.672	1408.49	1.20627	0.000351384
uc003bgl.1	BC045163	Homo sapiens, clone IMAGE:4445372, mRNA.	0.146	0.401	2.85541	0.000351414
uc010ydt.1	ZNF415	Homo sapiens zinc finger protein 415 (ZNF415), transcript variant 1, mRNA.	0.522	0.306	-2.225	0.000351414
uc002aon.2	CILP	Homo sapiens cartilage intermediate layer protein, nucleotide pyrophosphohydrolase (CILP), mRNA.	0.473	2.86	1.02103	0.000352006
uc001rpc.2	SLC38A1	Homo sapiens solute carrier family 38, member 1 (SLC38A1), transcript variant 2, mRNA.	5.514	3.656	-1.38587	0.000352127
uc011auw.1	IQSEC1	Homo sapiens IQ motif and Sec7 domain 1 (IQSEC1), transcript variant 1, mRNA.	6.512	4.151	-1.29795	0.000353189
uc001jjj.2	A1CF	Homo sapiens APOBEC1 complementation factor (A1CF), transcript variant 2, mRNA.	2.471	1.443	-3.11985	0.000353327
uc002vfj.2	FN1	Homo sapiens fibronectin 1 (FN1), transcript variant 6, mRNA.	0.827	0.375	-3.01256	0.000353327
uc010mzp.1	RAPGEF1	Homo sapiens Rap guanine nucleotide exchange factor (GEF) 1 (RAPGEF1), transcript variant 1, mRNA.	0.903	0.464	-2.21409	0.000353605
uc002jwo.2	LOC100507410	Homo sapiens uncharacterized LOC100507410 (LOC100507410), transcript variant 2, non-coding RNA.	0.412	1.035	2.58189	0.000353618
uc001ahf.3	SLC35E2B	Homo sapiens solute carrier family 35, member E2B (SLC35E2B), mRNA.	1.668	0.957	-2.75801	0.000355199
uc003dkp.1	FAM107A	Homo sapiens family with sequence similarity 107, member A (FAM107A), transcript variant 2, mRNA.	0.342	0.207	-1.62613	0.000355199
uc003wwk.1	DLC1	Homo sapiens deleted in liver cancer 1 (DLC1), transcript variant 2, mRNA.	8.965	4.529	-1.29998	0.000355624
uc001iqf.2	BC014575	Homo sapiens, Similar to AD038, clone IMAGE:3838464, mRNA.	0.043	0.024	-2.41327	0.000356123
uc001xaf.2	FERMT2	Homo sapiens fermitin family member 2 (FERMT2), transcript variant 3, mRNA.	0.536	0.357	-1.6947	0.00035681
uc002kwz.3	B4GALT6	Homo sapiens UDP-Gal:betaGlcNAc beta 1,4- galactosyltransferase, polypeptide 6 (B4GALT6), mRNA.	1.723	1.116	-2.39441	0.000356969
uc004bka.2	TLR4	Homo sapiens toll-like receptor 4 (TLR4), transcript variant 1, mRNA.	4.189	3.168	-1.49848	0.000357614
uc009vye.2	RAD54L	Homo sapiens RAD54-like (S. cerevisiae) (RAD54L), transcript variant 2, mRNA.	0.112	0.484	2.90202	0.000358551
uc004dem.3	BCOR	Homo sapiens BCL6 corepressor (BCOR), transcript variant 1, mRNA.	4.198	3.032	-1.45214	0.000359059
uc011cyb.1	TGFBI	Homo sapiens transforming growth factor, beta-induced, 68kDa (TGFBI), mRNA.	26.502	47.446	1.24166	0.000360811
uc003gak.3	PIGG	Homo sapiens phosphatidylinositol glycan anchor biosynthesis, class G (PIGG), transcript variant 1, mRNA.	7.046	4.482	-2.84499	0.000361972
uc001mfl.3	PPFIBP2	Homo sapiens PTPRF interacting protein, binding protein 2 (liprin beta 2) (PPFIBP2), mRNA.	12.905	11.754	-1.85959	0.000362437
uc010qro.1	TCF7L2	Homo sapiens transcription factor 7-like 2 (T-cell specific, HMG-box) (TCF7L2), transcript variant 6, mRNA.	2.471	1.843	-1.87714	0.000362909
uc002vrl.3	C2orf72	Homo sapiens chromosome 2 open reading frame 72 (C2orf72), mRNA.	0.213	0.189	-2.71208	0.000363299
uc003dyc.2	PHLDB2	Homo sapiens pleckstrin homology-like domain, family B, member 2 (PHLDB2), transcript variant 3, mRNA.	7.357	4.348	-2.13408	0.000364651
uc003jdi.1	AK094462	Homo sapiens cDNA FLJ37143 fis, clone BRACE2024222.	0.339	0.16	-2.43854	0.000364651
uc002hig.2	CCT6B	Homo sapiens chaperonin containing TCP1, subunit 6B (zeta 2) (CCT6B), transcript variant 1, mRNA.	1.225	0.812	-2.41517	0.000364651
uc002xmp.2	WISP2	Homo sapiens WNT1 inducible signaling pathway protein 2 (WISP2), mRNA.	2.464	14.219	3.12034	0.000364651
uc001ybg.2	ITPK1	Homo sapiens inositol-tetrakisphosphate 1-kinase (ITPK1), transcript variant 1, mRNA.	6.28	6.177	-1.14526	0.000366654
uc002rro.2	MAP4K3	Homo sapiens mitogen-activated protein kinase kinase kinase kinase 3 (MAP4K3), mRNA.	3.804	2.584	-2.04452	0.000367123
uc002kne.2	ARHGAP28	Homo sapiens Rho GTPase activating protein 28 (ARHGAP28), mRNA.	4.699	2.972	-2.77782	0.000367632
uc010trb.1	KTN1	Homo sapiens kinectin 1 (kinesin receptor) (KTN1), transcript variant 3, mRNA.	2.825	1.773	-3.50528	0.000368966
uc002sju.2	STAMBP	Homo sapiens STAM binding protein (STAMBP), transcript variant 1, mRNA.	6.19	4.575	-1.05249	0.000368974
uc003jnr.3	HMGCS1	Homo sapiens 3-hydroxy-3-methylglutaryl-CoA synthase 1 (soluble) (HMGCS1), transcript variant 1, mRNA.	10.851	7.686	-1.41668	0.000370088
uc001ybo.2	BTBD7	Homo sapiens BTB (POZ) domain containing 7 (BTBD7), transcript variant 1, mRNA.	3.056	1.569	-2.58108	0.000370888
uc003zhl.1	VLDLR	Homo sapiens very low density lipoprotein receptor (VLDLR), transcript variant 2, mRNA.	17.7	11.511	-1.80794	0.000371381
uc010qcf.1	STAM	Homo sapiens signal transducing adaptor molecule (SH3 domain and ITAM motif) 1 (STAM), transcript variant 2, non-coding RNA.	0.677	0.353	-3.05301	0.000373205
uc004bbg.1	ZNF189	Homo sapiens zinc finger protein 189 (ZNF189), transcript variant 2, mRNA.	10.857	5.819	-1.22925	0.00037364
uc010qva.1	ADAM8	Homo sapiens ADAM metallopeptidase domain 8 (ADAM8), transcript variant 3, mRNA.	0.497	1.126	2.11471	0.000374668
uc009zbl.2	EI24	Homo sapiens etoposide induced 2.4 mRNA (EI24), transcript variant 1, mRNA.	7.928	5.212	-3.02785	0.000375818
uc004dgq.1	AX747333	Homo sapiens cDNA FLJ34731 fis, clone MESAN2006599, weakly similar to Human protein serine/threonine kinase stk2 mRNA.	0.086	0.051	-1.42249	0.000376047
uc002gmm.2	MYH8	Homo sapiens myosin, heavy chain 8, skeletal muscle, perinatal (MYH8), mRNA.	1.812	0.444	-3.13803	0.00037663
uc001vks.2	BX647243	Homo sapiens cDNA FLJ38460 fis, clone FEBRA2020801.	0.008	0.004	-1.76578	0.000377873
uc003xfn.1	PTK2B	Homo sapiens PTK2B protein tyrosine kinase 2 beta (PTK2B), transcript variant 1, mRNA.	0.918	0.549	-1.83976	0.000378253
uc010zcb.1	NEB	Homo sapiens nebulin (NEB), transcript variant 3, mRNA.	1.472	6.173	3.47415	0.000378939
uc004aiq.2	GDA	Homo sapiens guanine deaminase (GDA), transcript variant 2, mRNA.	20.923	9.079	-1.32201	0.000379889
uc010xbm.1	CHST9-AS1	Homo sapiens CHST9 antisense RNA 1 (non-protein coding) (CHST9-AS1), non-coding RNA.	0.042	0.025	-2.26585	0.000380302
uc003ezf.1	SUCNR1	Homo sapiens succinate receptor 1 (SUCNR1), mRNA.	8.946	5.743	-1.0307	0.000380705
uc001pgq.2	C11orf70	Homo sapiens chromosome 11 open reading frame 70 (C11orf70), transcript variant 1, mRNA.	0.097	0.319	2.80225	0.000381139
uc009zfr.2	C1S	Homo sapiens complement component 1, s subcomponent (C1S), transcript variant 1, mRNA.	8.863	29.135	3.54986	0.000381787
uc010apy.2	SYNE2	Homo sapiens spectrin repeat containing, nuclear envelope 2 (SYNE2), transcript variant 1, mRNA.	4.196	2.536	-1.13592	0.000382603
uc003djc.1	SLMAP	Homo sapiens sarcolemma associated protein (SLMAP), mRNA.	0.382	0.275	-1.89792	0.000382916
uc003ipp.3	FAM198B	Homo sapiens family with sequence similarity 198, member B (FAM198B), transcript variant 2, mRNA.	10.549	5.945	-2.40536	0.000382916
uc002var.1	PARD3B	Homo sapiens par-3 partitioning defective 3 homolog B (C. elegans) (PARD3B), mRNA.	1.896	1.169	-1.52672	0.000383088
uc003cmt.3	SNRK	Homo sapiens SNF related kinase (SNRK), transcript variant 2, mRNA.	12.046	7.406	-1.29921	0.000383938
uc002uit.2	GPR155	Homo sapiens G protein-coupled receptor 155 (GPR155), transcript variant 9, mRNA.	2.643	1.514	-2.36253	0.000384277
uc011lfa.1	SLCO5A1	Homo sapiens solute carrier organic anion transporter family, member 5A1 (SLCO5A1), transcript variant 3, mRNA.	0.054	0.137	2.16121	0.00038652
uc010smz.1	LETMD1	Homo sapiens LETM1 domain containing 1 (LETMD1), nuclear gene encoding mitochondrial protein, transcript variant 1, mRNA.	3.039	1.671	-1.89703	0.000387076
uc002zqg.2	C22orf29	Homo sapiens chromosome 22 open reading frame 29 (C22orf29), mRNA.	1.624	1.083	-2.29886	0.000387922
uc001ugz.1	DHX37	Homo sapiens DEAH (Asp-Glu-Ala-His) box polypeptide 37 (DHX37), mRNA.	1.254	2.609	1.10499	0.000390923
uc003lft.1	ANKHD1	Homo sapiens ankyrin repeat and KH domain containing 1 (ANKHD1), transcript variant 1, mRNA.	0.976	0.729	-2.64196	0.00039248
uc002guf.2	TRIM16L	Homo sapiens cDNA FLJ61212 complete cds, highly similar to Tripartite motif-containing protein 16.	2.62	1.557	-1.47211	0.000393627
uc003mtg.2	HUS1B	Homo sapiens HUS1 checkpoint homolog b (S. pombe) (HUS1B), mRNA.	0.19	0.277	1.57181	0.000395402
uc010zyy.1	NFATC2	Homo sapiens nuclear factor of activated T-cells, cytoplasmic, calcineurin-dependent 2 (NFATC2), transcript variant 1, mRNA.	1.677	1.105	-2.15386	0.00039555
uc002hyh.2	ACLY	Homo sapiens ATP citrate lyase (ACLY), transcript variant 2, mRNA.	47.429	25.101	-2.27324	0.000398632
uc010zok.1	MTERFD2	Homo sapiens MTERF domain containing 2 (MTERFD2), transcript variant 1, mRNA.	6.92	4.923	-1.01457	0.000399512
uc011ceb.1	EIF4E	Homo sapiens eukaryotic translation initiation factor 4E (EIF4E), transcript variant 2, mRNA.	0.482	0.358	-2.28541	0.000399512
uc010mwc.1	RC3H2	Homo sapiens ring finger and CCCH-type domains 2 (RC3H2), transcript variant 1, mRNA.	8.656	5.627	-1.00773	0.000400154
uc003oyq.3	GPR116	Homo sapiens G protein-coupled receptor 116 (GPR116), transcript variant 1, mRNA.	32.723	15.926	-1.03179	0.000400689
uc003ccj.2	NKIRAS1	Homo sapiens NFKB inhibitor interacting Ras-like 1 (NKIRAS1), mRNA.	6.704	4.277	-2.3778	0.000401855
uc010zmu.1	USP40	Homo sapiens ubiquitin specific peptidase 40 (USP40), mRNA.	4.882	3.375	-1.17973	0.000403766
uc002fpo.1	DEF8	Homo sapiens differentially expressed in FDCP 8 homolog (mouse) (DEF8), transcript variant 5, mRNA.	6.552	4.377	-1.99955	0.00040391
uc002gkm.2	AURKB	Homo sapiens aurora kinase B (AURKB), mRNA.	0.861	4.871	3.68904	0.000405395
uc001bet.2	ALPL	Homo sapiens alkaline phosphatase, liver/bone/kidney (ALPL), transcript variant 1, mRNA.	40.489	29.764	-1.8448	0.000405445
uc011ckw.1	SORBS2	Homo sapiens sorbin and SH3 domain containing 2 (SORBS2), transcript variant 5, mRNA.	0.711	0.41	-2.60456	0.000406661
uc003ffb.3	SERPINI1	Homo sapiens serpin peptidase inhibitor, clade I (neuroserpin), member 1 (SERPINI1), transcript variant 1, mRNA.	0.589	0.418	-2.01688	0.000406886
uc003nfe.2	SLC17A4	Homo sapiens solute carrier family 17 (sodium phosphate), member 4 (SLC17A4), mRNA.	6.391	3.434	-2.75218	0.000408526
uc003gqp.3	GBA3	Homo sapiens glucosidase, beta, acid 3 (cytosolic) (GBA3), transcript variant 1, mRNA.	17.317	7.931	-3.32895	0.000409708
uc001yuy.2	NIPA2	Homo sapiens non imprinted in Prader-Willi/Angelman syndrome 2 (NIPA2), transcript variant 2, mRNA.	4.064	3.604	-1.45343	0.000409809
uc003vbc.2	NAPEPLD	Homo sapiens N-acyl phosphatidylethanolamine phospholipase D (NAPEPLD), transcript variant 2, mRNA.	1.525	0.844	-2.50795	0.000409809
uc001hpc.1	ENAH	Homo sapiens enabled homolog (Drosophila) (ENAH), transcript variant 1, mRNA.	2.051	1.395	-1.49462	0.000410415
uc003lfq.1	ANKHD1	Homo sapiens ankyrin repeat and KH domain containing 1 (ANKHD1), transcript variant 1, mRNA.	5.206	2.853	-3.82122	0.000412275
uc001jcc.1	OR13A1	Homo sapiens olfactory receptor, family 13, subfamily A, member 1 (OR13A1), mRNA.	0.042	0.118	2.43352	0.000412448
uc001yow.1	C14orf180	Homo sapiens chromosome 14 open reading frame 180 (C14orf180), mRNA.	2.656	1.371	-2.44953	0.000413236
uc010pgu.1	ARHGEF2	Homo sapiens Rho/Rac guanine nucleotide exchange factor (GEF) 2 (ARHGEF2), transcript variant 1, mRNA.	1.438	0.76	-2.30313	0.000413339
uc001pop.2	ZBTB16	Homo sapiens zinc finger and BTB domain containing 16 (ZBTB16), transcript variant 1, mRNA.	10.186	5.827	-2.02165	0.000415107
uc001vza.2	NDRG2	Homo sapiens NDRG family member 2 (NDRG2), transcript variant 8, mRNA.	21.658	12.601	-1.89882	0.000415179
uc010skl.1	KIF21A	Homo sapiens kinesin family member 21A (KIF21A), transcript variant 3, mRNA.	8.804	5.393	-1.17345	0.00041569
uc001dqx.3	SLC44A3	Homo sapiens solute carrier family 44, member 3 (SLC44A3), transcript variant 2, mRNA.	2.527	1.495	-3.7869	0.000416765
uc002ffj.1	WWOX	Homo sapiens WW domain containing oxidoreductase (WWOX), transcript variant 2, mRNA.	1.816	0.761	-3.57252	0.000417578
uc003znx.1	ACER2	Homo sapiens alkaline ceramidase 2 (ACER2), mRNA.	0.159	0.088	-1.93903	0.000418012
uc002psq.1	JOSD2	Homo sapiens Josephin domain containing 2 (JOSD2), mRNA.	2.083	3.73	1.0552	0.000418682
uc010ywu.1	SEPT10	Homo sapiens septin 10 (SEPT10), transcript variant 1, mRNA.	0.383	0.237	-1.93191	0.00041969
uc003ipx.2	TMEM144	Homo sapiens transmembrane protein 144 (TMEM144), mRNA.	7.598	5.792	-1.2658	0.000420008
uc011ako.1	AP1B1	Homo sapiens adaptor-related protein complex 1, beta 1 subunit (AP1B1), transcript variant 1, mRNA.	7.991	15.48	3.53194	0.000422228
uc002blg.2	SLC28A1	Homo sapiens solute carrier family 28 (sodium-coupled nucleoside transporter), member 1 (SLC28A1), transcript variant 1, mRNA.	27.859	15.207	-3.11251	0.00042229
uc003iza.1	F11	Homo sapiens coagulation factor XI (F11), mRNA.	1.487	0.451	-2.17345	0.00042229
uc002xtn.2	NCOA3	Homo sapiens nuclear receptor coactivator 3 (NCOA3), transcript variant 3, mRNA.	3.075	2.147	-2.53367	0.000422635
uc001msq.3	MPPED2	Homo sapiens metallophosphoesterase domain containing 2 (MPPED2), transcript variant 2, mRNA.	0.094	0.046	-1.29281	0.000423409
uc001mfk.1	PPFIBP2	Homo sapiens PTPRF interacting protein, binding protein 2 (liprin beta 2) (PPFIBP2), mRNA.	0.24	0.387	2.84517	0.00042351
uc002ame.2	CA12	Homo sapiens carbonic anhydrase XII (CA12), transcript variant 2, mRNA.	33.654	80.472	2.39189	0.000426359
uc004egv.2	TRMT2B	Homo sapiens TRM2 tRNA methyltransferase 2 homolog B (S. cerevisiae) (TRMT2B), transcript variant 3, mRNA.	0.759	0.535	-2.10847	0.000426894
uc010qrc.1	MXI1	Homo sapiens MAX interactor 1 (MXI1), transcript variant 3, mRNA.	2.602	1.467	-3.36909	0.000430273
uc001mqb.2	PRMT3	Homo sapiens protein arginine methyltransferase 3 (PRMT3), transcript variant 1, mRNA.	5.163	4.576	-1.04639	0.000430426
uc002aqo.1	IQCH	Homo sapiens IQ motif containing H (IQCH), transcript variant 1, mRNA.	0.098	0.052	-2.32834	0.000431123
uc010qig.1	SLC16A9	Homo sapiens solute carrier family 16, member 9 (monocarboxylic acid transporter 9) (SLC16A9), mRNA.	49.322	24.194	-1.25645	0.000431493
uc010xcb.1	MAPRE2	Homo sapiens microtubule-associated protein, RP/EB family, member 2 (MAPRE2), transcript variant 2, mRNA.	2.402	2.032	-3.1088	0.000433093
uc001dmn.2	PKN2	Homo sapiens protein kinase N2 (PKN2), mRNA.	10.982	6.975	-2.46135	0.000433163
uc001hlm.2	TGFB2	Homo sapiens transforming growth factor, beta 2 (TGFB2), transcript variant 2, mRNA.	4.271	2.979	-1.01253	0.000433365
uc001vnh.2	FARP1	Homo sapiens FERM, RhoGEF (ARHGEF) and pleckstrin domain protein 1 (chondrocyte-derived) (FARP1), transcript variant 1, mRNA.	2.518	1.888	-1.53874	0.000433543
uc002dcb.3	CPPED1	Homo sapiens calcineurin-like phosphoesterase domain containing 1 (CPPED1), transcript variant 2, mRNA.	0.413	0.284	-1.30228	0.000433543
uc002efs.2	ZNF423	Homo sapiens zinc finger protein 423 (ZNF423), mRNA.	0.657	0.314	-2.37763	0.000433543
uc003igz.2	PCDH10	Homo sapiens protocadherin 10 (PCDH10), transcript variant 2, mRNA.	1.422	0.947	-2.04603	0.000434101
uc003yhp.2	GDF6	Homo sapiens growth differentiation factor 6 (GDF6), mRNA.	8.87	6.086	-1.11291	0.000434101
uc001rtv.2	TROAP	Homo sapiens trophinin associated protein (tastin) (TROAP), transcript variant 2, mRNA.	0.75	2.604	1.56728	0.000435629
uc001mtm.1	WT1	Homo sapiens Wilms tumor 1 (WT1), transcript variant F, mRNA.	0.928	2.903	2.47143	0.000435797
uc003oyc.1	RCAN2	Homo sapiens regulator of calcineurin 2 (RCAN2), transcript variant 2, mRNA.	34.814	15.072	-2.13615	0.000435862
uc010mpn.1	PCA3	Homo sapiens prostate cancer antigen 3 (non-protein coding) (PCA3), non-coding RNA.	0.074	0.037	-2.15011	0.000435862
uc010qps.1	PAX2	Homo sapiens paired box 2 (PAX2), transcript variant b, mRNA.	13.598	10.523	-1.43441	0.00043718
uc010yzo.1	GPR17	Homo sapiens G protein-coupled receptor 17 (GPR17), transcript variant 3, mRNA.	0.196	0.187	-2.90714	0.000437781
uc003ymn.2	ANGPT1	Homo sapiens angiopoietin 1 (ANGPT1), transcript variant 1, mRNA.	3.802	2.483	-2.55399	0.000438648
uc002fdm.2	LDHD	Homo sapiens lactate dehydrogenase D (LDHD), nuclear gene encoding mitochondrial protein, transcript variant 1, mRNA.	3.964	1.847	-2.34551	0.000439676
uc004aty.2	FAM120A	Homo sapiens family with sequence similarity 120A (FAM120A), mRNA.	15.462	10.718	-1.41457	0.000439711
uc010khi.2	PHACTR2	Homo sapiens phosphatase and actin regulator 2 (PHACTR2), transcript variant 1, mRNA.	0.644	0.384	-2.29145	0.000439821
uc010ugl.1	TEX9	Homo sapiens testis expressed 9 (TEX9), mRNA.	2.967	1.897	-1.05263	0.000442293
uc003afq.2	THOC5	Homo sapiens THO complex 5 (THOC5), transcript variant 4, mRNA.	1.29	3.013	3.39057	0.000443965
uc001kqq.1	CWF19L1	Homo sapiens CWF19-like 1, cell cycle control (S. pombe) (CWF19L1), mRNA.	9.125	6.853	-1.23305	0.000444499
uc010uev.1	GATM	Homo sapiens glycine amidinotransferase (L-arginine:glycine amidinotransferase) (GATM), nuclear gene encoding mitochondrial protein, mRNA.	11.293	8.261	-1.25409	0.000444563
uc010xhi.1	NFIC	Homo sapiens nuclear factor I/C (CCAAT-binding transcription factor) (NFIC), transcript variant 1, mRNA.	1.124	2.256	3.37072	0.000445518
uc001ada.2	TNFRSF18	Homo sapiens tumor necrosis factor receptor superfamily, member 18 (TNFRSF18), transcript variant 1, mRNA.	0.771	1.601	2.09471	0.000445575
uc001skr.1	CS	Homo sapiens citrate synthase (CS), nuclear gene encoding mitochondrial protein, mRNA.	2.321	1.722	-1.97754	0.000445575
uc011mem.1	ABCA2	Homo sapiens ATP-binding cassette, sub-family A (ABC1), member 2 (ABCA2), transcript variant 1, mRNA.	13.802	8.954	-1.21749	0.000445575
uc002fcu.2	CLEC18B	Homo sapiens C-type lectin domain family 18, member B (CLEC18B), mRNA.	68.307	36.374	-1.36916	0.000448957
uc011jwg.1	SLC29A4	Homo sapiens solute carrier family 29 (nucleoside transporters), member 4 (SLC29A4), transcript variant 1, mRNA.	1.527	0.894	-2.6758	0.000449985
uc001nlu.3	CTNND1	Homo sapiens catenin (cadherin-associated protein), delta 1 (CTNND1), transcript variant 11, mRNA.	8.065	4.628	-2.19831	0.000450634
uc001wvw.2	FAM179B	Homo sapiens family with sequence similarity 179, member B (FAM179B), mRNA.	5.735	3.915	-1.26034	0.00045084
uc003gwd.3	LIMCH1	Homo sapiens LIM and calponin homology domains 1 (LIMCH1), transcript variant 5, mRNA.	3.623	2.189	-2.55059	0.000453095
uc010oft.1	EYA3	Homo sapiens eyes absent homolog 3 (Drosophila) (EYA3), mRNA.	4.847	3.356	-1.24158	0.000453553
uc010naf.1	ABO	Homo sapiens ABO blood group (transferase A, alpha 1-3-N-acetylgalactosaminyltransferase; transferase B, alpha 1-3-galactosyltransferase) (ABO), mRNA.	1.942	1.234	-3.60459	0.000455713
uc010vcv.1	CLN3	Homo sapiens ceroid-lipofuscinosis, neuronal 3 (CLN3), transcript variant 1, mRNA.	1.283	2.633	3.6709	0.000456407
uc010dgg.1	LLGL2	Homo sapiens lethal giant larvae homolog 2 (Drosophila) (LLGL2), transcript variant 3, mRNA.	2.17	1.171	-3.48334	0.000456814
uc003qiq.1	LOC645434	Homo sapiens uncharacterized LOC645434 (LOC645434), non-coding RNA.	0.352	0.285	-1.45818	0.000456904
uc010joc.2	MUTED	Homo sapiens muted homolog (mouse) (MUTED), transcript variant 2, mRNA.	0.361	0.215	-2.8712	0.000457281
uc003uru.2	CYP3A7	Homo sapiens cytochrome P450, family 3, subfamily A, polypeptide 7 (CYP3A7), mRNA.	2.289	1.275	-1.44327	0.000457446
uc003acs.2	TFIP11	Homo sapiens tuftelin interacting protein 11 (TFIP11), transcript variant 1, mRNA.	2.021	1.49	-1.78074	0.000458813
uc003ylj.2	FZD6	Homo sapiens frizzled family receptor 6 (FZD6), transcript variant 1, mRNA.	14.403	13.124	-1.18835	0.00045907
uc001szk.1	LIN7A	Homo sapiens lin-7 homolog A (C. elegans) (LIN7A), mRNA.	1.118	0.54	-2.75382	0.000463998
uc002vtr.1	C2orf82	Homo sapiens chromosome 2 open reading frame 82 (C2orf82), mRNA.	0.396	1.066	2.23566	0.000464711
uc004enl.2	MID2	Homo sapiens midline 2 (MID2), transcript variant 1, mRNA.	0.636	0.472	-1.41104	0.000465382
uc009vvi.2	EPHA10	Homo sapiens EPH receptor A10 (EPHA10), transcript variant 3, mRNA.	0.255	0.533	2.1745	0.00046603
uc003zlm.2	FREM1	Homo sapiens FRAS1 related extracellular matrix 1 (FREM1), transcript variant 1, mRNA.	0.816	0.333	-2.25224	0.000466455
uc001kmo.2	PIK3AP1	Homo sapiens phosphoinositide-3-kinase adaptor protein 1 (PIK3AP1), mRNA.	3.411	7.382	3.67639	0.000466846
uc001qib.2	SLC6A12	Homo sapiens solute carrier family 6 (neurotransmitter transporter, betaine/GABA), member 12 (SLC6A12), transcript variant 3, mRNA.	14.754	10.39	-1.63171	0.000467086
uc001bac.2	ATP13A2	Homo sapiens ATPase type 13A2 (ATP13A2), transcript variant 3, mRNA.	0.183	0.089	-2.80535	0.000468031
uc002ius.1	DGKE	Homo sapiens diacylglycerol kinase, epsilon 64kDa (DGKE), mRNA.	0.163	0.099	-1.14144	0.000468031
uc003fas.2	KCNAB1	Homo sapiens potassium voltage-gated channel, shaker-related subfamily, beta member 1 (KCNAB1), transcript variant 2, mRNA.	3.998	2.376	-1.66084	0.000470236
uc003ppg.1	FBXL4	Homo sapiens F-box and leucine-rich repeat protein 4 (FBXL4), mRNA.	7.065	4.763	-1.01153	0.000470236
uc010vpu.1	GAS8	Homo sapiens growth arrest-specific 8 (GAS8), transcript variant 2, non-coding RNA.	0.429	0.209	-3.08955	0.000471253
uc009xht.2	PFKP	Homo sapiens phosphofructokinase, platelet (PFKP), transcript variant 2, mRNA.	21.227	36.016	2.70239	0.000475234
uc011kwc.1	NCAPG2	Homo sapiens non-SMC condensin II complex, subunit G2 (NCAPG2), mRNA.	0.986	2.971	2.49068	0.000475488
uc001lay.1	NHLRC2	Homo sapiens NHL repeat containing 2 (NHLRC2), mRNA.	1.731	1.024	-1.52283	0.000475488
uc001xix.2	GPHN	Homo sapiens gephyrin (GPHN), transcript variant 1, mRNA.	1.067	0.615	-3.03634	0.00047589
uc001jci.1	MARCH8	Homo sapiens membrane-associated ring finger (C3HC4) 8 (MARCH8), transcript variant 7, mRNA.	4.967	3.362	-1.16932	0.00047589
uc010drw.1	MED16	Homo sapiens mediator complex subunit 16 (MED16), mRNA.	0.807	1.863	3.10573	0.000478565
uc004ezk.2	SLC9A6	Homo sapiens solute carrier family 9 (sodium/hydrogen exchanger), member 6 (SLC9A6), transcript variant 1, mRNA.	7.857	6.252	-1.01859	0.000479588
uc002eqy.2	CES4A	Homo sapiens carboxylesterase 4A (CES4A), transcript variant 3, mRNA.	1.094	0.418	-3.44615	0.000479588
uc010vjn.1	ATP6V0D1	Homo sapiens ATPase, H+ transporting, lysosomal 38kDa, V0 subunit d1 (ATP6V0D1), mRNA.	1.047	0.434	-2.86377	0.000479663
uc010qif.1	FAM13C	Homo sapiens family with sequence similarity 13, member C (FAM13C), transcript variant 1, mRNA.	1.396	0.817	-1.34115	0.000482053
uc003syr.1	LOC100133311	Homo sapiens uncharacterized LOC100133311 (LOC100133311), transcript variant 2, non-coding RNA.	0.492	0.312	-1.09757	0.000483975
uc002blu.1	AKAP13	Homo sapiens A kinase (PRKA) anchor protein 13 (AKAP13), transcript variant 1, mRNA.	0.427	0.24	-2.63332	0.00048534
uc001bey.2	RAP1GAP	Homo sapiens RAP1 GTPase activating protein (RAP1GAP), transcript variant 2, mRNA.	2.048	1.03	-2.26956	0.000486027
uc003vbi.2	DPY19L2P2	Homo sapiens dpy-19-like 2 pseudogene 2 (C. elegans) (DPY19L2P2), transcript variant 1, non-coding RNA.	1.313	0.836	-2.53909	0.000487289
uc002wjd.2	HSPA12B	Homo sapiens heat shock 70kD protein 12B (HSPA12B), transcript variant 1, mRNA.	9.021	5.116	-1.4154	0.00048851
uc003bhn.2	GTSE1	Homo sapiens G-2 and S-phase expressed 1 (GTSE1), mRNA.	0.646	1.659	1.27886	0.000488871
uc001gzl.3	BC034684	Homo sapiens chitinase 3-like 1 (cartilage glycoprotein-39), mRNA (cDNA clone IMAGE:4213390), with apparent retained intron.	1.615	3.183	3.44448	0.000489488
uc011mic.1	SHROOM2	Homo sapiens shroom family member 2 (SHROOM2), mRNA.	2.086	1.731	-2.06656	0.000490795
uc010dxl.1	DNM2	Homo sapiens dynamin 2 (DNM2), transcript variant 5, mRNA.	4.962	2.069	-3.99618	0.000491559
uc002gah.1	CAMTA2	Homo sapiens calmodulin binding transcription activator 2 (CAMTA2), transcript variant 1, mRNA.	5.44	3.423	-1.81963	0.000491794
uc002ipl.1	KAT7	Homo sapiens K(lysine) acetyltransferase 7 (KAT7), transcript variant 2, mRNA.	0.88	0.577	-2.02726	0.000492818
uc002ebm.2	PYCARD	Homo sapiens PYD and CARD domain containing (PYCARD), transcript variant 2, mRNA.	3.119	5.852	1.10713	0.00049349
uc010xcc.1	MAPRE2	Homo sapiens microtubule-associated protein, RP/EB family, member 2 (MAPRE2), transcript variant 3, mRNA.	0.742	0.581	-2.63202	0.000494081
uc001whl.1	PRMT5	Homo sapiens protein arginine methyltransferase 5 (PRMT5), transcript variant 2, mRNA.	3.342	2.07	-2.68567	0.000494341
uc011bxo.1	GBA3	Homo sapiens glucosidase, beta, acid 3 (cytosolic) (GBA3), transcript variant 1, mRNA.	55.672	32.633	-1.62377	0.000495295
uc003sjz.1	GPER	Homo sapiens G protein-coupled estrogen receptor 1 (GPER), transcript variant 3, mRNA.	2.484	1.423	-2.08689	0.000498669
uc010ogi.1	TINAGL1	Homo sapiens tubulointerstitial nephritis antigen-like 1 (TINAGL1), transcript variant 2, mRNA.	0.955	0.731	-1.31729	0.000499908
uc001yor.1	ASPG	Homo sapiens asparaginase homolog (S. cerevisiae) (ASPG), mRNA.	1.501	0.76	-3.16044	0.00050129
uc010vmw.1	CLEC18B	Homo sapiens C-type lectin domain family 18, member B (CLEC18B), mRNA.	0.501	0.218	-2.76982	0.000502786
uc001nmh.3	CTNND1	Homo sapiens catenin (cadherin-associated protein), delta 1 (CTNND1), transcript variant 4, mRNA.	27.624	20.079	-1.0179	0.000507376
uc001jla.1	ANK3	Homo sapiens ankyrin 3, node of Ranvier (ankyrin G) (ANK3), transcript variant 2, mRNA.	4.279	2.801	-1.07028	0.000510232
uc002abq.2	BCL2L10	Homo sapiens BCL2-like 10 (apoptosis facilitator) (BCL2L10), mRNA.	1.25	0.752	-2.15285	0.000510232
uc002rdz.1	GDF7	Homo sapiens growth differentiation factor 7 (GDF7), mRNA.	0.272	0.155	-1.52034	0.000510232
uc004ccq.2	RALGDS	Homo sapiens ral guanine nucleotide dissociation stimulator (RALGDS), transcript variant 1, mRNA.	4.191	2.052	-3.50064	0.000511659
uc009vqd.2	HSPG2	Homo sapiens heparan sulfate proteoglycan 2 (HSPG2), mRNA.	20.771	10.429	-1.79053	0.000511704
uc002gpr.2	NCOR1	Homo sapiens nuclear receptor corepressor 1 (NCOR1), transcript variant 2, mRNA.	0.816	2.344	1.57811	0.000512217
uc010yjm.1	LPIN1	Homo sapiens lipin 1 (LPIN1), mRNA.	1.134	0.87	-2.93424	0.000514456
uc009zvk.2	MVK	Homo sapiens mevalonate kinase (MVK), transcript variant 1, mRNA.	14.499	12.495	-1.2765	0.000516504
uc002ugp.2	TLK1	Homo sapiens tousled-like kinase 1 (TLK1), transcript variant 2, mRNA.	4.915	3.254	-2.63571	0.000517361
uc002kct.1	PYCR1	Homo sapiens pyrroline-5-carboxylate reductase 1 (PYCR1), transcript variant 1, mRNA.	4.352	12.616	1.99555	0.000517819
uc003ikf.2	BC069804	Homo sapiens cDNA clone IMAGE:7262571, with apparent retained intron.	0.064	0.046	-1.88562	0.000518945
uc010oig.1	C1orf109	Homo sapiens chromosome 1 open reading frame 109 (C1orf109), mRNA.	1.716	1.264	-3.04055	0.000518945
uc002nmv.3	CILP2	Homo sapiens cartilage intermediate layer protein 2 (CILP2), mRNA.	0.174	1.309	1.68952	0.000519099
uc003qac.2	BC036196	Homo sapiens cDNA clone IMAGE:5268006.	0.136	0.095	-1.67199	0.000521405
uc001csq.1	EPS15	Homo sapiens epidermal growth factor receptor pathway substrate 15 (EPS15), transcript variant 1, mRNA.	24.002	18.739	-1.39119	0.00052235
uc001lfx.2	TACC2	Homo sapiens transforming, acidic coiled-coil containing protein 2 (TACC2), transcript variant 3, mRNA.	2.947	2.15	-1.43464	0.000522529
uc001yxh.1	SNURF-SNRPN	Homo sapiens clone kid4 SNURF-SNRPN mRNA, downstream untranslated exons, alternatively spliced.	0.735	0.491	-1.87831	0.000522533
uc002iud.2	TOM1L1	Homo sapiens target of myb1 (chicken)-like 1 (TOM1L1), mRNA.	35.558	24.317	-1.02118	0.000522533
uc002qap.2	ERVV-1	Homo sapiens endogenous retrovirus group V, member 1 (ERVV-1), mRNA.	0.358	2.372	2.48718	0.000527705
uc003nha.1	HIST1H2AE	Homo sapiens histone cluster 1, H2ae (HIST1H2AE), mRNA.	5.29	9.37	1.1319	0.000530266
uc010ore.1	ACADM	Homo sapiens acyl-CoA dehydrogenase, C-4 to C-12 straight chain (ACADM), nuclear gene encoding mitochondrial protein, transcript variant 1, mRNA.	2.04	1.367	-1.91862	0.00053298
uc002rdu.1	PUM2	Homo sapiens pumilio homolog 2 (Drosophila) (PUM2), mRNA.	12.057	8.335	-1.16698	0.00053352
uc003lvu.2	CNOT8	Homo sapiens CCR4-NOT transcription complex, subunit 8 (CNOT8), mRNA.	2.605	1.847	-2.73861	0.000535323
uc003wwc.3	LOC649305	Homo sapiens cDNA FLJ42906 fis, clone BRHIP3016213.	0.035	0.068	2.11105	0.000535492
uc011ctj.1	SERINC5	Homo sapiens serine incorporator 5 (SERINC5), transcript variant 1, mRNA.	7.407	5.3	-1.09651	0.000535877
uc003eaq.3	GRAMD1C	Homo sapiens GRAM domain containing 1C (GRAMD1C), transcript variant 1, mRNA.	4.083	2.343	-1.37268	0.000536577
uc003jir.2	RAI14	Homo sapiens retinoic acid induced 14 (RAI14), transcript variant 1, mRNA.	4.351	2.191	-3.89854	0.000539805
uc002mpf.2	SLC44A2	Homo sapiens solute carrier family 44, member 2 (SLC44A2), transcript variant 1, mRNA.	36.061	19.072	-1.16011	0.00054022
uc009xwj.2	NKX2-3	Homo sapiens NK2 homeobox 3 (NKX2-3), mRNA.	0.349	0.083	-2.66047	0.000540477
uc003qhb.2	AB073649	Homo sapiens primary neuroblastoma cDNA, clone:Nbla00172, full insert sequence.	0.353	0.168	-1.18363	0.000543148
uc002keq.2	TEX19	Homo sapiens testis expressed 19 (TEX19), mRNA.	0.079	0.249	2.34656	0.000544453
uc003azy.2	TEF	Homo sapiens thyrotrophic embryonic factor (TEF), transcript variant 1, mRNA.	15.549	9.472	-1.36046	0.000545683
uc010gwx.2	APOL1	Homo sapiens apolipoprotein L, 1 (APOL1), transcript variant 1, mRNA.	0.792	2.551	3.08699	0.000546345
uc001pkk.2	EXPH5	Homo sapiens exophilin 5 (EXPH5), mRNA.	0.45	0.223	-3.12483	0.000547308
uc004dvg.2	LOC92249	Homo sapiens uncharacterized LOC92249 (LOC92249), non-coding RNA.	1.598	0.789	-3.15652	0.000547927
uc004dci.3	GK	Homo sapiens glycerol kinase (GK), transcript variant 2, mRNA.	7.326	5.133	-1.4867	0.000548141
uc002abx.3	MYO5A	Homo sapiens myosin VA (heavy chain 12, myoxin) (MYO5A), transcript variant 2, mRNA.	2.167	1.377	-2.33607	0.000551056
uc001sge.2	PDE1B	Homo sapiens phosphodiesterase 1B, calmodulin-dependent (PDE1B), transcript variant 2, mRNA.	10.055	7.12	-1.21494	0.000551397
uc003vtw.2	CREB3L2	Homo sapiens cAMP responsive element binding protein 3-like 2 (CREB3L2), transcript variant 1, mRNA.	11.937	7.868	-2.41848	0.000554848
uc010enk.2	AP2A1	Homo sapiens adaptor-related protein complex 2, alpha 1 subunit (AP2A1), transcript variant 2, mRNA.	16.957	30.667	1.13	0.000554848
uc003tps.2	COBL	Homo sapiens cordon-bleu homolog (mouse) (COBL), mRNA.	2.682	1.461	-3.32035	0.000554848
uc003ccx.3	THRB	Homo sapiens thyroid hormone receptor, beta (THRB), transcript variant 2, mRNA.	1.059	0.527	-3.57698	0.00055583
uc001zaz.2	GABRB3	Homo sapiens gamma-aminobutyric acid (GABA) A receptor, beta 3 (GABRB3), transcript variant 1, mRNA.	2.393	1.38	-3.54885	0.00055583
uc001hhk.2	HSD11B1	Homo sapiens hydroxysteroid (11-beta) dehydrogenase 1 (HSD11B1), transcript variant 1, mRNA.	1.546	7.313	2.63421	0.000556456
uc011lim.1	NDUFB9	Homo sapiens NADH dehydrogenase (ubiquinone) 1 beta subcomplex, 9, 22kDa (NDUFB9), nuclear gene encoding mitochondrial protein, mRNA.	0.448	0.308	-1.01827	0.000558081
uc001cxl.1	ACOT11	Homo sapiens acyl-CoA thioesterase 11 (ACOT11), transcript variant 2, mRNA.	5.238	4.267	-1.58844	0.000558582
uc010xjj.1	EMR1	Homo sapiens egf-like module containing, mucin-like, hormone receptor-like 1 (EMR1), transcript variant 1, mRNA.	0.682	2.335	2.69381	0.000559834
uc003lfu.1	ANKHD1	Homo sapiens ankyrin repeat and KH domain containing 1 (ANKHD1), transcript variant 1, mRNA.	2.21	4.254	3.70872	0.00056024
uc001zqo.2	TTBK2	Homo sapiens tau tubulin kinase 2 (TTBK2), mRNA.	2.416	1.505	-1.59514	0.0005607
uc003inc.2	ARFIP1	Homo sapiens ADP-ribosylation factor interacting protein 1 (ARFIP1), transcript variant 1, mRNA.	3.683	2.368	-2.72668	0.000560923
uc001sjh.2	ERBB3	Homo sapiens v-erb-b2 erythroblastic leukemia viral oncogene homolog 3 (avian) (ERBB3), transcript variant 1, mRNA.	31.668	21.201	-1.70943	0.000562655
uc009xhg.2	ZMYND11	Homo sapiens zinc finger, MYND-type containing 11 (ZMYND11), transcript variant 1, mRNA.	7.84	5.026	-1.10224	0.000563142
uc001iaf.1	AK310634	Homo sapiens cDNA, FLJ17676.	2.061	1.055	-1.8925	0.000564084
uc009ytp.1	FAM168A	Homo sapiens family with sequence similarity 168, member A (FAM168A), mRNA.	0.399	0.235	-2.56054	0.000564151
uc003igu.3	C4orf33	Homo sapiens chromosome 4 open reading frame 33 (C4orf33), transcript variant 1, mRNA.	1.498	1.114	-1.70321	0.000566157
uc002jjp.1	CDC42EP4	Homo sapiens CDC42 effector protein (Rho GTPase binding) 4 (CDC42EP4), mRNA.	1.236	2.337	3.4183	0.000569002
uc002vnc.2	LOC440934	Homo sapiens hypothetical gene supported by BC008048, mRNA (cDNA clone IMAGE:3631157), partial cds.	0.105	0.33	2.60231	0.000574302
uc002ecl.3	KIAA0664L3	Homo sapiens KIAA0664-like 3 (KIAA0664L3), non-coding RNA.	1.854	1.169	-1.68409	0.000576354
uc002rdr.2	PUM2	Homo sapiens pumilio homolog 2 (Drosophila) (PUM2), mRNA.	3.088	2.028	-1.72181	0.000577197
uc001nop.2	MS4A2	Homo sapiens membrane-spanning 4-domains, subfamily A, member 2 (Fc fragment of IgE, high affinity I, receptor for; beta polypeptide) (MS4A2), mRNA.	1.325	0.652	-1.0484	0.000577753
uc010ooj.1	DHCR24	Homo sapiens 24-dehydrocholesterol reductase (DHCR24), mRNA.	3.492	6.123	3.29933	0.000577753
uc003ovg.2	TJAP1	Homo sapiens tight junction associated protein 1 (peripheral) (TJAP1), transcript variant 2, mRNA.	0.077	0.055	-2.02504	0.000578014
uc001lpf.2	SIGIRR	Homo sapiens single immunoglobulin and toll-interleukin 1 receptor (TIR) domain (SIGIRR), transcript variant 2, mRNA.	4.389	3.588	-3.35708	0.000578957
uc002uaq.1	BAZ2B	Homo sapiens bromodomain adjacent to zinc finger domain, 2B (BAZ2B), mRNA.	0.22	0.122	-2.38337	0.000579826
uc001zrw.2	PPIP5K1	Homo sapiens diphosphoinositol pentakisphosphate kinase 1 (PPIP5K1), transcript variant 5, mRNA.	2.325	1.539	-1.68055	0.000580947
uc010zdn.1	TLK1	Homo sapiens tousled-like kinase 1 (TLK1), transcript variant 3, mRNA.	2.423	4.128	3.36075	0.00058154
uc010tix.1	CLYBL	Homo sapiens citrate lyase beta like (CLYBL), mRNA.	0.505	0.359	-2.33544	0.000583113
uc002jfl.2	CEP112	Homo sapiens centrosomal protein 112kDa (CEP112), transcript variant 1, mRNA.	3.792	2.502	-1.40376	0.000583345
uc010ztj.1	FRG1B	Homo sapiens FSHD region gene 1 family, member B (FRG1B), non-coding RNA.	3.98	2.819	-1.38419	0.000583345
uc003ycd.2	FABP4	Homo sapiens fatty acid binding protein 4, adipocyte (FABP4), mRNA.	38.146	22.852	-1.47657	0.000586399
uc002sul.2	PROM2	Homo sapiens prominin 2 (PROM2), transcript variant 3, mRNA.	0.374	0.264	2.37207	0.0005872
uc001ldi.3	EMX2	Homo sapiens empty spiracles homeobox 2 (EMX2), transcript variant 2, mRNA.	0.781	0.449	-2.70935	0.000587964
uc010hne.2	FLNB	Homo sapiens filamin B, beta (FLNB), transcript variant 1, mRNA.	15.528	9.727	-1.4393	0.000587964
uc003gwr.2	ATP8A1	Homo sapiens ATPase, aminophospholipid transporter (APLT), class I, type 8A, member 1 (ATP8A1), transcript variant 1, mRNA.	0.399	0.122	-3.1221	0.000588073
uc002mfi.2	CD70	Homo sapiens CD70 molecule (CD70), mRNA.	70.146	135.378	1.4512	0.000588473
uc003hsf.1	FAM13A	Homo sapiens family with sequence similarity 13, member A (FAM13A), transcript variant 2, mRNA.	0.38	0.235	-2.84957	0.000591696
uc001atx.2	VPS13D	Homo sapiens vacuolar protein sorting 13 homolog D (S. cerevisiae) (VPS13D), transcript variant 1, mRNA.	2.194	1.511	-1.14206	0.000592842
uc003gxt.3	CNGA1	Homo sapiens cyclic nucleotide gated channel alpha 1 (CNGA1), transcript variant 2, mRNA.	1.357	0.537	-1.13424	0.000593529
uc010tuy.1	MLH3	Homo sapiens mutL homolog 3 (E. coli) (MLH3), transcript variant 1, mRNA.	1.888	1.097	-1.70978	0.000593674
uc003iyh.2	SORBS2	Homo sapiens sorbin and SH3 domain containing 2 (SORBS2), transcript variant 6, mRNA.	0.157	0.088	-2.27907	0.000594571
uc004cyf.2	RAI2	Homo sapiens retinoic acid induced 2 (RAI2), transcript variant 2, mRNA.	2.74	1.827	-1.72021	0.000595145
uc001laf.3	TCF7L2	Homo sapiens transcription factor 7-like 2 (T-cell specific, HMG-box) (TCF7L2), transcript variant 5, mRNA.	0.775	0.47	-2.9546	0.000595372
uc004dfe.2	DDX3X	Homo sapiens DEAD (Asp-Glu-Ala-Asp) box polypeptide 3, X-linked (DDX3X), transcript variant 1, mRNA.	65.974	48.073	-1.21137	0.000598203
uc011bgh.1	PDZRN3	Homo sapiens PDZ domain containing ring finger 3 (PDZRN3), mRNA.	4.777	3.151	-1.15421	0.000598566
uc011lgg.1	NECAB1	Homo sapiens N-terminal EF-hand calcium binding protein 1 (NECAB1), mRNA.	0.968	0.459	-3.2121	0.000600972
uc002uwb.1	BZW1	Homo sapiens basic leucine zipper and W2 domains 1 (BZW1), transcript variant 4, mRNA.	6.072	4.32	-3.0934	0.000601798
uc003jtd.1	IPO11	Homo sapiens importin 11 (IPO11), transcript variant 2, mRNA.	0.75	0.414	-2.3353	0.000602084
uc002uef.2	NOSTRIN	Homo sapiens nitric oxide synthase trafficker (NOSTRIN), transcript variant 4, mRNA.	0.386	0.246	-1.56492	0.000602207
uc001yat.2	LGMN	Homo sapiens legumain (LGMN), transcript variant 1, mRNA.	6.758	5.755	-1.02126	0.000604842
uc002xje.2	PPP1R16B	Homo sapiens protein phosphatase 1, regulatory subunit 16B (PPP1R16B), transcript variant 1, mRNA.	9.053	4.798	-1.58348	0.000604842
uc002gmy.2	TMEM220	Homo sapiens transmembrane protein 220 (TMEM220), mRNA.	1.812	1.118	-1.39725	0.000606315
uc001xzb.2	C14orf159	Homo sapiens chromosome 14 open reading frame 159 (C14orf159), transcript variant 1, mRNA.	2.232	1.381	-1.13848	0.000610116
uc011afr.1	COL18A1-AS1	Homo sapiens COL18A1 antisense RNA 1 (non-protein coding) (COL18A1-AS1), transcript variant 1, non-coding RNA.	0.132	0.03	-2.27225	0.000611728
uc002asf.1	LOC145837	Homo sapiens uncharacterized LOC145837 (LOC145837), non-coding RNA.	2.559	1.791	-2.27205	0.000611728
uc010qwf.1	IRF7	Homo sapiens interferon regulatory factor 7 (IRF7), transcript variant a, mRNA.	1.333	2.432	2.98958	0.000611955
uc010tvz.1	GALC	Homo sapiens galactosylceramidase (GALC), transcript variant 4, mRNA.	0.138	0.059	-2.05894	0.000613934
uc002rqq.2	ATL2	Homo sapiens atlastin GTPase 2 (ATL2), transcript variant 2, mRNA.	19.181	12.989	-1.32029	0.000615349
uc003iuo.1	SPATA4	Homo sapiens spermatogenesis associated 4 (SPATA4), mRNA.	1.057	0.704	-1.04266	0.000617059
uc001alm.1	AJAP1	Homo sapiens adherens junctions associated protein 1 (AJAP1), transcript variant 2, mRNA.	0.768	0.475	-1.93777	0.000617105
uc002jin.2	KCNJ16	Homo sapiens potassium inwardly-rectifying channel, subfamily J, member 16 (KCNJ16), transcript variant 1, mRNA.	9.658	5.81	-2.55728	0.000617105
uc010jqa.2	SLC17A4	Homo sapiens solute carrier family 17 (sodium phosphate), member 4 (SLC17A4), mRNA.	17.656	10.92	-1.85499	0.00061874
uc002hok.3	HNF1B	Homo sapiens HNF1 homeobox B (HNF1B), transcript variant 1, mRNA.	52.275	40.152	-1.07676	0.000618917
uc003ier.2	IL2	Homo sapiens interleukin 2 (IL2), mRNA.	0.065	0.136	2.50763	0.000621946
uc003gws.2	ATP8A1	Homo sapiens ATPase, aminophospholipid transporter (APLT), class I, type 8A, member 1 (ATP8A1), transcript variant 2, mRNA.	3.475	2.018	-1.12699	0.000624168
uc002iwz.3	TRIM37	Homo sapiens tripartite motif containing 37 (TRIM37), transcript variant 1, mRNA.	5.702	4.432	-1.45524	0.000624189
uc003qtf.2	SLC22A2	Homo sapiens solute carrier family 22 (organic cation transporter), member 2 (SLC22A2), mRNA.	150.338	75.415	-1.6337	0.000626173
uc003lex.1	NRG2	Homo sapiens neuregulin 2 (NRG2), transcript variant 1, mRNA.	0.639	0.28	-2.64081	0.000629253
uc001qxb.2	CLEC1A	Homo sapiens C-type lectin domain family 1, member A (CLEC1A), mRNA.	8.67	6	-1.32203	0.000629647
uc003jsi.3	ELOVL7	Homo sapiens ELOVL fatty acid elongase 7 (ELOVL7), transcript variant 1, mRNA.	16.982	9.386	-3.15442	0.00062992
uc010yja.1	TAF1B	Homo sapiens TATA box binding protein (TBP)-associated factor, RNA polymerase I, B, 63kDa (TAF1B), mRNA.	0.312	0.175	-2.84455	0.000634101
uc001rld.2	DNM1L	Homo sapiens dynamin 1-like (DNM1L), transcript variant 1, mRNA.	2.888	2.378	-3.12464	0.000634378
uc001pqg.2	SIDT2	Homo sapiens SID1 transmembrane family, member 2 (SIDT2), mRNA.	1.315	0.889	-2.76384	0.000634531
uc001rmg.3	LRRK2	Homo sapiens leucine-rich repeat kinase 2 (LRRK2), mRNA.	19.86	11.926	-1.0275	0.000635088
uc001qyk.2	KLRC2	Homo sapiens killer cell lectin-like receptor subfamily C, member 2 (KLRC2), mRNA.	0.331	0.851	1.17877	0.000639178
uc003gja.2	PPP2R2C	Homo sapiens protein phosphatase 2, regulatory subunit B, gamma (PPP2R2C), transcript variant 2, mRNA.	0.697	2.161	1.55705	0.000640306
uc010bfs.2	TCF12	Homo sapiens transcription factor 12 (TCF12), transcript variant 3, mRNA.	1.15	3.638	3.61854	0.000641189
uc002pot.1	IRF3	Homo sapiens interferon regulatory factor 3 (IRF3), transcript variant 4, mRNA.	0.917	1.758	2.69569	0.000642026
uc001tok.1	KCTD10	Homo sapiens potassium channel tetramerisation domain containing 10 (KCTD10), mRNA.	1.347	2.232	3.41523	0.000643381
uc002wna.2	PLCB1	Homo sapiens phospholipase C, beta 1 (phosphoinositide-specific) (PLCB1), transcript variant 2, mRNA.	8.888	5.299	-1.3667	0.000644269
uc002vtf.2	GIGYF2	Homo sapiens GRB10 interacting GYF protein 2 (GIGYF2), transcript variant 1, mRNA.	0.32	0.279	-2.00563	0.000647867
uc010lks.2	SLC13A1	Homo sapiens solute carrier family 13 (sodium/sulfate symporters), member 1 (SLC13A1), mRNA.	0.893	0.936	-2.81186	0.000648426
uc010zmm.1	NGEF	Homo sapiens neuronal guanine nucleotide exchange factor (NGEF), transcript variant 2, mRNA.	1.5	3.243	2.69099	0.000651208
uc010hsm.2	ABTB1	Homo sapiens ankyrin repeat and BTB (POZ) domain containing 1 (ABTB1), transcript variant 1, mRNA.	0.999	2.337	3.46365	0.000652721
uc001dku.3	SYDE2	Homo sapiens synapse defective 1, Rho GTPase, homolog 2 (C. elegans) (SYDE2), mRNA.	0.32	0.195	-1.07677	0.000655088
uc003kjk.2	MEF2C	Homo sapiens myocyte enhancer factor 2C (MEF2C), transcript variant 6, mRNA.	3.68	2.345	-1.19153	0.000657749
uc010bne.1	AKAP13	Homo sapiens A kinase (PRKA) anchor protein 13 (AKAP13), transcript variant 2, mRNA.	4.671	3.05	-1.26005	0.000658169
uc011ayf.1	LRRFIP2	Homo sapiens leucine rich repeat (in FLII) interacting protein 2 (LRRFIP2), transcript variant 2, mRNA.	1.795	1.197	-1.23022	0.000658336
uc002qrt.3	ZNF544	Homo sapiens zinc finger protein 544 (ZNF544), mRNA.	1.646	1.008	-3.27038	0.000662033
uc003hwb.1	SLC39A8	Homo sapiens solute carrier family 39 (zinc transporter), member 8 (SLC39A8), transcript variant 1, mRNA.	2.268	1.486	-1.29054	0.000664593
uc002vom.1	COL4A3	Homo sapiens collagen, type IV, alpha 3 (Goodpasture antigen) (COL4A3), mRNA.	2.114	1.576	-2.13005	0.000665756
uc004aic.2	TRPM3	Homo sapiens transient receptor potential cation channel, subfamily M, member 3 (TRPM3), transcript variant 9, mRNA.	0.207	0.068	-2.6091	0.000667406
uc010rwy.1	USP28	Homo sapiens ubiquitin specific peptidase 28 (USP28), mRNA.	4.157	3.156	-1.1218	0.000669516
uc003srn.3	ICA1	Homo sapiens islet cell autoantigen 1, 69kDa (ICA1), transcript variant 2, mRNA.	0.277	0.157	-2.44507	0.000669621
uc010ekb.1	FOSB	Homo sapiens FBJ murine osteosarcoma viral oncogene homolog B (FOSB), transcript variant 1, mRNA.	20.423	8.519	-2.9537	0.000670467
uc001iii.2	ASB13	Homo sapiens ankyrin repeat and SOCS box containing 13 (ASB13), transcript variant 2, non-coding RNA.	4.272	7.757	2.99105	0.000671614
uc011jyz.1	GPNMB	Homo sapiens glycoprotein (transmembrane) nmb (GPNMB), transcript variant 2, mRNA.	8.465	19.482	3.55385	0.000671614
uc003yoo.2	COLEC10	Homo sapiens collectin sub-family member 10 (C-type lectin) (COLEC10), mRNA.	0.426	0.566	-1.33893	0.000672337
uc001xym.1	CALM3	Homo sapiens calmodulin 3 (phosphorylase kinase, delta) (CALM3), mRNA.	1.57	1.051	-1.66345	0.000673703
uc001wzi.2	GNG2	Homo sapiens guanine nucleotide binding protein (G protein), gamma 2 (GNG2), transcript variant 1, mRNA.	1.7	1.208	-2.3273	0.000673717
uc010jop.2	GCNT2	Homo sapiens glucosaminyl (N-acetyl) transferase 2, I-branching enzyme (I blood group) (GCNT2), transcript variant 1, mRNA.	0.584	0.307	-3.12391	0.000674412
uc002eah.2	HSD3B7	Homo sapiens hydroxy-delta-5-steroid dehydrogenase, 3 beta- and steroid delta-isomerase 7 (HSD3B7), transcript variant 1, mRNA.	14.157	23.439	1.02751	0.000675803
uc001ovp.3	XRRA1	Homo sapiens X-ray radiation resistance associated 1 (XRRA1), mRNA.	0.75	0.492	-2.78162	0.000676762
uc002ruj.1	PREPL	Homo sapiens prolyl endopeptidase-like (PREPL), transcript variant 7, mRNA.	2.213	1.431	-1.39811	0.000678041
uc010kcm.1	KLHL32	Homo sapiens kelch-like 32 (Drosophila) (KLHL32), mRNA.	1.164	0.534	-3.17563	0.000679709
uc010rto.1	C11orf73	Homo sapiens chromosome 11 open reading frame 73 (C11orf73), transcript variant 3, non-coding RNA.	0.548	0.394	-3.08735	0.000682605
uc003wzb.2	SH2D4A	Homo sapiens SH2 domain containing 4A (SH2D4A), transcript variant 1, mRNA.	4.653	2.398	-2.95527	0.000686119
uc003nfh.3	SLC17A1	Homo sapiens solute carrier family 17 (sodium phosphate), member 1 (SLC17A1), mRNA.	5.795	4.108	-3.10287	0.000688369
uc002xwa.3	KCNG1	Homo sapiens potassium voltage-gated channel, subfamily G, member 1 (KCNG1), mRNA.	0.305	0.875	1.67126	0.000688691
uc003gnz.1	CC2D2A	Homo sapiens coiled-coil and C2 domain containing 2A (CC2D2A), transcript variant 1, mRNA.	2.78	1.672	-1.16274	0.000689236
uc009wxz.1	RNASEL	Homo sapiens ribonuclease L (2',5'-oligoisoadenylate synthetase-dependent) (RNASEL), mRNA.	4.65	3.486	-1.90064	0.000693543
uc001dch.2	LEPR	Homo sapiens leptin receptor (LEPR), transcript variant 3, mRNA.	3.08	1.463	-3.70841	0.000695436
uc003zxs.2	TPM2	Homo sapiens tropomyosin 2 (beta) (TPM2), transcript variant 1, mRNA.	0.818	4.364	2.94425	0.000696751
uc002wdr.3	RBCK1	Homo sapiens RanBP-type and C3HC4-type zinc finger containing 1 (RBCK1), transcript variant 1, mRNA.	2.774	7.637	2.33095	0.000699617
uc003zhx.1	GLIS3	Homo sapiens GLIS family zinc finger 3 (GLIS3), transcript variant 1, mRNA.	1.263	0.65	-3.22493	0.000699709
uc010vmp.1	DHX38	Homo sapiens DEAH (Asp-Glu-Ala-His) box polypeptide 38 (DHX38), mRNA.	3.821	6.349	2.38364	0.00070029
uc009zaj.1	TREH	Homo sapiens trehalase (brush-border membrane glycoprotein) (TREH), mRNA.	1.256	0.795	-3.05049	0.000702181
uc001gkf.2	RABGAP1L	Homo sapiens RAB GTPase activating protein 1-like (RABGAP1L), transcript variant 3, mRNA.	1.715	3.288	2.00421	0.00070457
uc010qyd.1	RRM1	Homo sapiens ribonucleotide reductase M1 (RRM1), mRNA.	0.836	2.565	3.28156	0.000704727
uc004cms.2	EXD3	Homo sapiens exonuclease 3'-5' domain containing 3 (EXD3), mRNA.	0.543	0.871	2.24306	0.000704727
uc002exv.1	WWP2	Homo sapiens WW domain containing E3 ubiquitin protein ligase 2 (WWP2), transcript variant 1, mRNA.	11.11	7.752	-1.11029	0.000708619
uc010pnr.1	STX6	Homo sapiens syntaxin 6 (STX6), mRNA.	0.522	1.52	3.15164	0.000709948
uc003kpi.1	STARD4	Homo sapiens StAR-related lipid transfer (START) domain containing 4 (STARD4), mRNA.	1.603	1.186	-1.06186	0.000710672
uc002xtl.2	NCOA3	Homo sapiens nuclear receptor coactivator 3 (NCOA3), transcript variant 2, mRNA.	3.004	2.027	-2.04458	0.000713452
uc001euw.2	ADAMTSL4	Homo sapiens ADAMTS-like 4 (ADAMTSL4), transcript variant 2, mRNA.	0.322	0.637	2.35435	0.000713528
uc009wmh.2	CERS2	Homo sapiens ceramide synthase 2 (CERS2), transcript variant 1, mRNA.	22.244	49.03	3.53836	0.000716962
uc001phj.1	MMP3	Homo sapiens matrix metallopeptidase 3 (stromelysin 1, progelatinase) (MMP3), mRNA.	0.074	0.347	2.46604	0.000719218
uc003aiy.1	OSBP2	Homo sapiens oxysterol binding protein 2 (OSBP2), transcript variant 1, mRNA.	0.784	0.506	-2.39455	0.000721122
uc003dnv.2	FRMD4B	Homo sapiens FERM domain containing 4B (FRMD4B), mRNA.	2.73	1.807	-1.77674	0.00072215
uc001cqq.2	CYP4A11	Homo sapiens cytochrome P450, family 4, subfamily A, polypeptide 11 (CYP4A11), mRNA.	1.951	0.783	-2.69082	0.000722254
uc010coy.2	NCOR1	Homo sapiens nuclear receptor corepressor 1 (NCOR1), transcript variant 1, mRNA.	6.946	4.725	-2.09245	0.00072476
uc010stv.1	LOC283392	Homo sapiens uncharacterized LOC283392 (LOC283392), transcript variant 2, non-coding RNA.	2.828	1.71	-1.60576	0.000726814
uc009xxx.2	SHOC2	Homo sapiens soc-2 suppressor of clear homolog (C. elegans) (SHOC2), mRNA.	0.515	0.343	-2.24857	0.000727904
uc011dfg.1	CPEB4	Homo sapiens cytoplasmic polyadenylation element binding protein 4 (CPEB4), mRNA.	6.13	3.258	-3.33569	0.000728524
uc010pun.1	MARK1	Homo sapiens MAP/microtubule affinity-regulating kinase 1 (MARK1), mRNA.	0.216	0.08	-2.91241	0.000728524
uc010wpf.1	CYB561	Homo sapiens cytochrome b-561 (CYB561), transcript variant 1, mRNA.	1.728	3.963	3.05676	0.000730621
uc010hzo.2	MUC20	Homo sapiens mucin 20, cell surface associated (MUC20), transcript variant L, mRNA.	15.994	6.8	-1.43478	0.000731785
uc001pdn.2	SLC36A4	Homo sapiens solute carrier family 36 (proton/amino acid symporter), member 4 (SLC36A4), mRNA.	5.855	4.384	-1.12741	0.000732024
uc001lif.3	CTBP2	Homo sapiens C-terminal binding protein 2 (CTBP2), transcript variant 1, mRNA.	0.644	0.335	-3.18746	0.00073238
uc010rye.1	TMEM25	Homo sapiens transmembrane protein 25 (TMEM25), transcript variant 1, mRNA.	8.419	4.767	-1.37556	0.00073369
uc003pig.1	MYO6	Homo sapiens myosin VI (MYO6), mRNA.	8.519	5.684	-2.36418	0.000735754
uc003vue.2	SVOPL	Homo sapiens SVOP-like (SVOPL), transcript variant 2, mRNA.	0.411	0.099	-2.66145	0.000736191
uc010uiy.1	C15orf44	Homo sapiens chromosome 15 open reading frame 44 (C15orf44), transcript variant 5, mRNA.	1.397	0.787	-2.80721	0.000736798
uc009xag.2	KDM5B	Homo sapiens lysine (K)-specific demethylase 5B (KDM5B), mRNA.	0.623	0.352	-2.74207	0.000737014
uc001vpy.3	SLC10A2	Homo sapiens solute carrier family 10 (sodium/bile acid cotransporter family), member 2 (SLC10A2), mRNA.	12.653	7.474	-2.13899	0.000738789
uc004bwg.2	CCBL1	Homo sapiens cysteine conjugate-beta lyase, cytoplasmic (CCBL1), transcript variant 3, mRNA.	0.303	0.158	-1.70467	0.00073884
uc010ncj.1	PNPLA7	Homo sapiens patatin-like phospholipase domain containing 7 (PNPLA7), transcript variant 1, mRNA.	2.02	1.351	-1.95886	0.00073887
uc001oqc.2	SHANK2	Homo sapiens SH3 and multiple ankyrin repeat domains 2 (SHANK2), transcript variant 1, mRNA.	3.156	1.986	-1.00274	0.000739749
uc002sgt.3	TGFA	Homo sapiens transforming growth factor, alpha (TGFA), transcript variant 2, mRNA.	29.12	18.938	-1.42705	0.000741099
uc003wxb.2	MSR1	Homo sapiens macrophage scavenger receptor 1 (MSR1), transcript variant SR-AII, mRNA.	18.589	16.817	-1.82289	0.000741741
uc001phq.2	PDGFD	Homo sapiens platelet derived growth factor D (PDGFD), transcript variant 1, mRNA.	43.298	24.902	-1.40593	0.000742111
uc004egt.2	TRMT2B	Homo sapiens TRM2 tRNA methyltransferase 2 homolog B (S. cerevisiae) (TRMT2B), transcript variant 2, mRNA.	1.42	0.817	-2.67512	0.000747233
uc010wve.1	PYCR1	Homo sapiens pyrroline-5-carboxylate reductase 1 (PYCR1), transcript variant 2, mRNA.	0.081	0.358	2.41151	0.000747328
uc010hik.2	SNRK	Homo sapiens SNF related kinase (SNRK), transcript variant 1, mRNA.	1.596	0.787	-3.60551	0.000747523
uc011ldx.1	LYPLA1	Homo sapiens lysophospholipase I (LYPLA1), mRNA.	1.585	2.889	3.29493	0.000747866
uc001jgq.2	MAPK8	Homo sapiens mitogen-activated protein kinase 8 (MAPK8), transcript variant JNK1-a1, mRNA.	0.227	0.16	-2.82869	0.000748208
uc001njl.1	LRRC55	Homo sapiens leucine rich repeat containing 55 (LRRC55), mRNA.	0.205	0.117	-1.3401	0.00075028
uc003hxz.3	GSTCD	Homo sapiens glutathione S-transferase, C-terminal domain containing (GSTCD), transcript variant 1, mRNA.	1.717	1.093	-1.9092	0.00075028
uc002yzv.2	C2CD2	Homo sapiens C2 calcium-dependent domain containing 2 (C2CD2), transcript variant 2, mRNA.	3.125	1.863	-1.92416	0.000751965
uc002bvg.2	MEF2A	Homo sapiens myocyte enhancer factor 2A (MEF2A), transcript variant 5, mRNA.	0.927	0.546	-2.87914	0.000752684
uc010vin.1	CDH11	Homo sapiens cadherin 11, type 2, OB-cadherin (osteoblast) (CDH11), mRNA.	4.166	8.712	1.5237	0.000753124
uc001rrc.2	PFKM	Homo sapiens phosphofructokinase, muscle (PFKM), transcript variant 4, mRNA.	30.997	21.182	-1.89112	0.000753124
uc004bcr.2	FKTN	Homo sapiens fukutin (FKTN), transcript variant 1, mRNA.	2.574	1.479	-2.55287	0.000754542
uc004eyb.2	MOSPD1	Homo sapiens motile sperm domain containing 1 (MOSPD1), mRNA.	5.017	4.531	-1.14823	0.000756417
uc004dws.2	EDA2R	Homo sapiens ectodysplasin A2 receptor (EDA2R), transcript variant 2, mRNA.	1.067	0.469	-3.41403	0.000757602
uc010nef.1	TCEANC	Homo sapiens transcription elongation factor A (SII) N-terminal and central domain containing (TCEANC), mRNA.	0.545	0.281	-2.82405	0.000757747
uc003klz.1	CAST	Homo sapiens calpastatin (CAST), transcript variant 11, mRNA.	15.643	11.243	-1.06658	0.000759146
uc004cfg.1	FCN2	Homo sapiens ficolin (collagen/fibrinogen domain containing lectin) 2 (hucolin) (FCN2), transcript variant SV0, mRNA.	0.845	0.429	-3.22291	0.000760288
uc003nae.3	EDN1	Homo sapiens endothelin 1 (EDN1), transcript variant 1, mRNA.	55.762	34.68	-1.27174	0.000760744
uc010apw.1	SYNE2	Homo sapiens spectrin repeat containing, nuclear envelope 2 (SYNE2), transcript variant 1, mRNA.	3.775	2.362	-1.20299	0.000760753
uc003nfb.2	SCGN	Homo sapiens secretagogin, EF-hand calcium binding protein (SCGN), mRNA.	65.403	45.921	-2.74218	0.000761501
uc011mvr.1	MOSPD1	Homo sapiens motile sperm domain containing 1 (MOSPD1), mRNA.	0.906	0.621	-1.34938	0.000763548
uc003jwq.2	MARVELD2	Homo sapiens MARVEL domain containing 2 (MARVELD2), transcript variant 1, mRNA.	2.224	0.941	-3.10095	0.000765908
uc003lma.2	RNF14	Homo sapiens ring finger protein 14 (RNF14), transcript variant 1, mRNA.	10.881	6.561	-4.19653	0.000766103
uc011bnc.1	RASA2	Homo sapiens RAS p21 protein activator 2 (RASA2), mRNA.	0.173	0.304	2.3462	0.000767517
uc010tjn.1	ARHGEF7	Homo sapiens Rho guanine nucleotide exchange factor (GEF) 7 (ARHGEF7), transcript variant 1, mRNA.	0.297	0.168	-1.65034	0.000768877
uc003gxb.2	GABRG1	Homo sapiens gamma-aminobutyric acid (GABA) A receptor, gamma 1 (GABRG1), mRNA.	0.175	0.079	-2.07117	0.000769311
uc010neb.1	ARHGAP6	Homo sapiens Rho GTPase activating protein 6 (ARHGAP6), transcript variant 3, mRNA.	0.777	0.413	-2.63189	0.00077959
uc001jjh.2	A1CF	Homo sapiens APOBEC1 complementation factor (A1CF), transcript variant 3, mRNA.	0.63	0.219	-3.246	0.000780193
uc010vmh.1	AP1G1	Homo sapiens adaptor-related protein complex 1, gamma 1 subunit (AP1G1), transcript variant 1, mRNA.	0.423	0.253	-2.26884	0.000781512
uc002xes.1	C20orf152	Homo sapiens chromosome 20 open reading frame 152 (C20orf152), transcript variant 2, mRNA.	0.131	0.067	-2.36415	0.000785388
uc001myi.2	TP53I11	Homo sapiens tumor protein p53 inducible protein 11 (TP53I11), mRNA.	1.153	0.631	-2.13697	0.000785388
uc004fii.2	PLXNB3	Homo sapiens plexin B3 (PLXNB3), transcript variant 1, mRNA.	0.351	1.084	1.69058	0.000786376
uc011dhi.1	BTNL9	Homo sapiens butyrophilin-like 9 (BTNL9), mRNA.	4.223	2.639	-1.25856	0.000788169
uc003kol.2	EFNA5	Homo sapiens ephrin-A5 (EFNA5), mRNA.	7.357	14.061	1.10976	0.000788169
uc001hbj.2	NFASC	Homo sapiens neurofascin (NFASC), transcript variant 1, mRNA.	2.306	1.485	-1.65569	0.000788169
uc004apc.2	DAPK1	Homo sapiens death-associated protein kinase 1 (DAPK1), mRNA.	10.135	5.778	-2.83771	0.000789089
uc003lxz.1	FABP6	Homo sapiens fatty acid binding protein 6, ileal (FABP6), transcript variant 1, mRNA.	15.984	36.493	4.21045	0.000789257
uc001sip.2	PMEL	Homo sapiens premelanosome protein (PMEL), transcript variant 3, mRNA.	9.376	11.5	-1.88546	0.000789624
uc003lbk.1	SMAD5	Homo sapiens SMAD family member 5 (SMAD5), transcript variant 1, mRNA.	9.915	6.973	-1.64936	0.000789749
uc003zmn.1	BNC2	Homo sapiens basonuclin 2 (BNC2), mRNA.	0.357	0.134	-3.0067	0.000790261
uc010mda.1	SAMD12	Homo sapiens sterile alpha motif domain containing 12 (SAMD12), transcript variant 1, mRNA.	1.23	0.626	-2.6839	0.000791638
uc004aoa.1	NTRK2	Homo sapiens neurotrophic tyrosine kinase, receptor, type 2 (NTRK2), transcript variant c, mRNA.	0.347	0.148	-1.84481	0.000792022
uc010ouv.1	VAV3	Homo sapiens vav 3 guanine nucleotide exchange factor (VAV3), transcript variant 2, mRNA.	9.235	7.696	-1.39202	0.000792022
uc002npb.1	ZNF626	Homo sapiens zinc finger protein 626 (ZNF626), transcript variant 1, mRNA.	2.386	1.879	-1.19592	0.000793094
uc010zli.1	OBSL1	Homo sapiens obscurin-like 1 (OBSL1), transcript variant 2, mRNA.	3.526	2.193	-1.09124	0.000793944
uc003mvs.1	AK096549	Homo sapiens cDNA FLJ39230 fis, clone OCBBF2007485.	0.056	0.03	-1.73891	0.000797868
uc001quw.2	RIMKLB	Homo sapiens ribosomal modification protein rimK-like family member B (RIMKLB), mRNA.	0.19	0.107	-2.82154	0.000801484
uc004cag.2	NUP214	Homo sapiens nucleoporin 214kDa (NUP214), mRNA.	6.136	4.083	-1.37254	0.000802563
uc002upy.2	TFPI	Homo sapiens tissue factor pathway inhibitor (lipoprotein-associated coagulation inhibitor) (TFPI), transcript variant 1, mRNA.	36.378	29.921	-1.4748	0.000802839
uc002hoa.2	SYNRG	Homo sapiens synergin, gamma (SYNRG), transcript variant 1, mRNA.	4.832	3.35	-2.33947	0.000802839
uc002uvx.2	AOX1	Homo sapiens aldehyde oxidase 1 (AOX1), mRNA.	20.506	12.819	-1.48612	0.000806933
uc002amc.2	CA12	Homo sapiens carbonic anhydrase XII (CA12), transcript variant 1, mRNA.	287.052	235.562	-1.11168	0.000807024
uc001rla.2	FGD4	Homo sapiens FYVE, RhoGEF and PH domain containing 4 (FGD4), mRNA.	0.262	0.161	-2.20059	0.000808142
uc010vec.1	SEZ6L2	Homo sapiens seizure related 6 homolog (mouse)-like 2 (SEZ6L2), transcript variant 5, mRNA.	14.571	10.426	-2.68616	0.000808169
uc001qid.1	SLC6A13	Homo sapiens solute carrier family 6 (neurotransmitter transporter, GABA), member 13 (SLC6A13), transcript variant 3, mRNA.	37.399	19.379	-1.30181	0.000808673
uc010yla.1	OTOF	Homo sapiens otoferlin (OTOF), transcript variant 4, mRNA.	0.046	0.107	1.72098	0.000809024
uc010qcy.1	KIAA1217	Homo sapiens KIAA1217 (KIAA1217), transcript variant 3, mRNA.	0.503	0.306	-2.83122	0.000809553
uc010dcw.2	RNF43	Homo sapiens ring finger protein 43 (RNF43), mRNA.	0.124	0.077	-1.9305	0.000809553
uc001nlw.3	CTNND1	Homo sapiens catenin (cadherin-associated protein), delta 1 (CTNND1), transcript variant 13, mRNA.	9.543	6.262	-1.62798	0.000809553
uc001tux.2	TPCN1	Homo sapiens two pore segment channel 1 (TPCN1), transcript variant 1, mRNA.	7.67	5.617	-1.28034	0.000810332
uc011cba.1	MOB1B	Homo sapiens MOB kinase activator 1B (MOB1B), transcript variant 1, mRNA.	0.743	0.377	-3.06027	0.000810652
uc002omz.2	ZNF780A	Homo sapiens zinc finger protein 780A (ZNF780A), transcript variant 3, mRNA.	0.746	0.266	-3.31317	0.000812291
uc001wpy.2	NOVA1	Homo sapiens neuro-oncological ventral antigen 1 (NOVA1), transcript variant 1, mRNA.	2.685	2.334	-1.70239	0.000813813
uc001vgx.1	HNRNPA1L2	Homo sapiens heterogeneous nuclear ribonucleoprotein A1-like 2 (HNRNPA1L2), transcript variant 1, mRNA.	1.146	0.813	-1.5134	0.000815112
uc011cym.1	BRD8	Homo sapiens bromodomain containing 8 (BRD8), transcript variant 1, mRNA.	2.155	1.483	-2.04241	0.000818296
uc010amm.1	SNX6	Homo sapiens sorting nexin 6 (SNX6), transcript variant 2, mRNA.	7.033	5.382	-2.08142	0.000818296
uc003pfc.1	COL19A1	Homo sapiens collagen, type XIX, alpha 1 (COL19A1), mRNA.	0.226	0.076	-1.40824	0.000819374
uc010skb.1	FAM60A	Homo sapiens family with sequence similarity 60, member A (FAM60A), transcript variant 3, mRNA.	2.615	6.923	3.64184	0.000822863
uc003pjs.1	DOPEY1	Homo sapiens dopey family member 1 (DOPEY1), transcript variant 1, mRNA.	1.273	0.773	-1.43648	0.000824218
uc002qnd.2	ZNF667	Homo sapiens zinc finger protein 667 (ZNF667), transcript variant 1, mRNA.	1.526	0.98	-1.05582	0.000824634
uc002arw.2	GLCE	Homo sapiens glucuronic acid epimerase (GLCE), mRNA.	1.144	0.713	-2.127	0.000825166
uc002xth.2	ZMYND8	Homo sapiens zinc finger, MYND-type containing 8 (ZMYND8), transcript variant 2, mRNA.	0.147	0.261	2.4607	0.000825339
uc004bdg.2	KLF4	Homo sapiens Kruppel-like factor 4 (gut) (KLF4), mRNA.	11.584	6.351	-1.00573	0.000825358
uc001azb.1	NBPF1	Homo sapiens neuroblastoma breakpoint family, member 1 (NBPF1), mRNA.	0.899	0.444	-1.92387	0.000833518
uc001sgg.2	PPP1R1A	Homo sapiens protein phosphatase 1, regulatory (inhibitor) subunit 1A (PPP1R1A), mRNA.	13.519	40.266	2.38854	0.000834597
uc004fjh.3	AVPR2	Homo sapiens arginine vasopressin receptor 2 (AVPR2), transcript variant 1, mRNA.	1.322	1.46	-1.93783	0.000835556
uc002ogu.2	ZNF540	Homo sapiens zinc finger protein 540 (ZNF540), transcript variant 1, mRNA.	2.075	1.319	-1.2706	0.000835629
uc001epm.3	CHD1L	Homo sapiens chromodomain helicase DNA binding protein 1-like (CHD1L), transcript variant 1, mRNA.	9.227	7.574	-2.09587	0.000840177
uc001nfp.2	CELF1	Homo sapiens CUGBP, Elav-like family member 1 (CELF1), transcript variant 3, mRNA.	5.321	4.056	-1.34283	0.000840177
uc002coi.2	SLC9A3R2	Homo sapiens solute carrier family 9 (sodium/hydrogen exchanger), member 3 regulator 2 (SLC9A3R2), transcript variant 1, mRNA.	13.963	9.374	-1.11776	0.000840177
uc003egi.1	ADCY5	Homo sapiens adenylate cyclase 5 (ADCY5), transcript variant 2, mRNA.	2.425	0.981	-3.42239	0.000840177
uc002rqk.1	FAM82A1	Homo sapiens family with sequence similarity 82, member A1 (FAM82A1), transcript variant 4, mRNA.	0.249	0.178	-1.12614	0.000840791
uc009wxm.2	XPR1	Homo sapiens xenotropic and polytropic retrovirus receptor 1 (XPR1), transcript variant 1, mRNA.	3.399	1.955	-3.53351	0.000840791
uc002imp.2	PRR15L	Homo sapiens proline rich 15-like (PRR15L), mRNA.	10.91	2.389	-1.42501	0.000842743
uc010qas.1	NET1	Homo sapiens neuroepithelial cell transforming 1 (NET1), transcript variant 2, mRNA.	0.916	0.359	-3.36787	0.000844235
uc009ygv.1	PIK3C2A	Homo sapiens phosphoinositide-3-kinase, class 2, alpha polypeptide (PIK3C2A), mRNA.	3.552	1.873	-2.39919	0.000844927
uc001dfd.2	CTH	Homo sapiens cystathionase (cystathionine gamma-lyase) (CTH), transcript variant 1, mRNA.	3.233	2.486	-1.55458	0.000845408
uc001xwx.2	ZC3H14	Homo sapiens zinc finger CCCH-type containing 14 (ZC3H14), transcript variant 2, mRNA.	2.216	1.57	-1.94244	0.000848082
uc003ngq.2	HIST1H1E	Homo sapiens histone cluster 1, H1e (HIST1H1E), mRNA.	0.291	0.559	1.47358	0.000849331
uc002eqt.2	CES3	Homo sapiens carboxylesterase 3 (CES3), transcript variant 1, mRNA.	13.573	11.668	-2.00384	0.000849331
uc003myy.1	LOC100130275	Homo sapiens uncharacterized LOC100130275 (LOC100130275), non-coding RNA.	0.102	0.301	2.65546	0.00084958
uc003xkg.2	ERLIN2	Homo sapiens ER lipid raft associated 2 (ERLIN2), transcript variant 1, mRNA.	0.617	0.412	-2.19205	0.000850516
uc009wws.2	KIAA0040	Homo sapiens KIAA0040 (KIAA0040), transcript variant 2, mRNA.	13.574	9.685	-1.04631	0.000853479
uc001een.2	HIPK1	Homo sapiens homeodomain interacting protein kinase 1 (HIPK1), transcript variant 3, mRNA.	10.016	6.61	-1.03716	0.000853479
uc002eog.1	CDH8	Homo sapiens cadherin 8, type 2 (CDH8), mRNA.	0.595	0.28	-1.58996	0.000856447
uc001nls.3	CTNND1	Homo sapiens catenin (cadherin-associated protein), delta 1 (CTNND1), transcript variant 9, mRNA.	1.441	0.961	-1.63504	0.000857133
uc002bti.2	MCTP2	Homo sapiens multiple C2 domains, transmembrane 2 (MCTP2), transcript variant 2, mRNA.	1.088	0.723	-3.09558	0.000857145
uc001djj.2	PRKACB	Homo sapiens protein kinase, cAMP-dependent, catalytic, beta (PRKACB), transcript variant 2, mRNA.	4.869	3.092	-1.87928	0.000863541
uc003oyr.2	GPR116	Homo sapiens G protein-coupled receptor 116 (GPR116), transcript variant 1, mRNA.	1.687	1.072	-1.39941	0.000865318
uc010vis.1	DYNC1LI2	Homo sapiens dynein, cytoplasmic 1, light intermediate chain 2 (DYNC1LI2), mRNA.	5.004	8.989	2.32274	0.000865318
uc004bln.2	DAB2IP	Homo sapiens DAB2 interacting protein (DAB2IP), transcript variant 1, mRNA.	7.446	4.38	-1.18999	0.000867534
uc001kyg.2	ITPRIP	Homo sapiens inositol 1,4,5-trisphosphate receptor interacting protein (ITPRIP), mRNA.	33.276	22.334	-1.17374	0.000873417
uc002izm.2	INTS2	Homo sapiens integrator complex subunit 2 (INTS2), transcript variant 1, mRNA.	2.334	1.626	-1.27381	0.000876806
uc001dly.2	SH3GLB1	Homo sapiens SH3-domain GRB2-like endophilin B1 (SH3GLB1), transcript variant 2, mRNA.	0.409	0.255	-2.61015	0.000878343
uc003dvd.2	PCNP	Homo sapiens PEST proteolytic signal containing nuclear protein (PCNP), mRNA.	1.731	1.528	-1.47584	0.000878986
uc003gjs.3	TBC1D14	Homo sapiens TBC1 domain family, member 14 (TBC1D14), transcript variant 1, mRNA.	9.228	4.501	-1.89046	0.000880237
uc001miw.2	MRVI1	Homo sapiens murine retrovirus integration site 1 homolog (MRVI1), transcript variant 1, mRNA.	6.518	4.066	-1.98284	0.00088121
uc010ise.1	ACSL1	Homo sapiens acyl-CoA synthetase long-chain family member 1 (ACSL1), mRNA.	5.315	2.993	-3.58023	0.000882579
uc010gaf.2	FKBP1A	Homo sapiens FK506 binding protein 1A, 12kDa (FKBP1A), transcript variant 2, mRNA.	0.403	0.288	-2.27473	0.000883354
uc002feg.1	CHST6	Homo sapiens carbohydrate (N-acetylglucosamine 6-O) sulfotransferase 6 (CHST6), mRNA.	0.025	0.097	2.05222	0.000884259
uc003voq.1	TSPAN33	Homo sapiens tetraspanin 33 (TSPAN33), mRNA.	3.392	5.602	1.15528	0.000887843
uc009xtq.2	LIPA	Homo sapiens lipase A, lysosomal acid, cholesterol esterase (LIPA), transcript variant 1, mRNA.	4.708	3.562	-2.19346	0.000888865
uc002dzg.1	SRCAP	Homo sapiens Snf2-related CREBBP activator protein (SRCAP), mRNA.	3.442	1.81	-1.30474	0.000889117
uc004cca.2	TSC1	Homo sapiens tuberous sclerosis 1 (TSC1), transcript variant 1, mRNA.	4.496	2.484	-2.21992	0.000890545
uc003yah.2	GDAP1	Homo sapiens ganglioside-induced differentiation-associated protein 1 (GDAP1), transcript variant 1, mRNA.	3.152	2.363	-1.18106	0.000892271
uc002gtd.1	SHMT1	Homo sapiens serine hydroxymethyltransferase 1 (soluble) (SHMT1), nuclear gene encoding mitochondrial protein, transcript variant 1, mRNA.	8.859	5.356	-1.14437	0.000892319
uc004cws.2	PIGA	Homo sapiens phosphatidylinositol glycan anchor biosynthesis, class A (PIGA), transcript variant 3, mRNA.	1.342	0.927	-2.30037	0.000895158
uc003qkx.2	EPM2A	Homo sapiens epilepsy, progressive myoclonus type 2A, Lafora disease (laforin) (EPM2A), transcript variant 1, mRNA.	1.265	0.754	-2.73771	0.00089535
uc009yvs.1	NOX4	Homo sapiens NADPH oxidase 4 (NOX4), transcript variant 2, mRNA.	1.007	0.413	-3.25309	0.000897679
uc004ajk.1	TRPM6	Homo sapiens transient receptor potential cation channel, subfamily M, member 6 (TRPM6), transcript variant c, mRNA.	0.058	0.034	-2.21854	0.000901232
uc003hxu.2	ARHGEF38	Homo sapiens Rho guanine nucleotide exchange factor (GEF) 38 (ARHGEF38), transcript variant 2, mRNA.	0.464	0.325	-2.01994	0.000902863
uc003dua.1	TMEM45A	Homo sapiens transmembrane protein 45A (TMEM45A), mRNA.	20.01	40.734	1.16189	0.000903877
uc011cte.1	DMGDH	Homo sapiens dimethylglycine dehydrogenase (DMGDH), nuclear gene encoding mitochondrial protein, mRNA.	5.958	2.967	-3.86162	0.000905757
uc010fuz.1	SPAG16	Homo sapiens sperm associated antigen 16 (SPAG16), transcript variant 1, mRNA.	0.531	0.33	-1.16733	0.000905962
uc003naf.3	EDN1	Homo sapiens endothelin 1 (EDN1), transcript variant 2, mRNA.	7.858	5.329	-3.02268	0.000909888
uc003iyt.3	FAM149A	Homo sapiens family with sequence similarity 149, member A (FAM149A), transcript variant 1, mRNA.	3.558	1.845	-1.99768	0.000909932
uc010mle.1	RECK	Homo sapiens reversion-inducing-cysteine-rich protein with kazal motifs (RECK), mRNA.	1.876	0.855	-3.43484	0.000912418
uc002qav.2	ZNF415	Homo sapiens zinc finger protein 415 (ZNF415), transcript variant 3, mRNA.	1.225	0.595	-2.37068	0.000914447
uc001znw.3	NUSAP1	Homo sapiens nucleolar and spindle associated protein 1 (NUSAP1), transcript variant 5, mRNA.	3.578	5.849	1.83191	0.000915765
uc003mem.1	CDHR2	Homo sapiens cadherin-related family member 2 (CDHR2), transcript variant 2, mRNA.	9.199	5.162	-4.10586	0.000918921
uc003mvm.3	SLC22A23	Homo sapiens solute carrier family 22, member 23 (SLC22A23), transcript variant 1, mRNA.	1.937	1.203	-2.19444	0.000920453
uc010xgy.1	SLC39A3	Homo sapiens solute carrier family 39 (zinc transporter), member 3 (SLC39A3), transcript variant 1, mRNA.	4.365	3.258	-2.63797	0.000921117
uc002vnw.2	FAM124B	Homo sapiens family with sequence similarity 124B (FAM124B), transcript variant 2, mRNA.	0.819	0.547	-2.10562	0.000921747
uc011bpr.1	PHC3	Homo sapiens polyhomeotic homolog 3 (Drosophila) (PHC3), mRNA.	0.82	0.429	-2.95919	0.000921747
uc002nzj.2	DMKN	Homo sapiens dermokine (DMKN), transcript variant 6, mRNA.	1.613	0.911	-3.0009	0.000923389
uc010qjw.1	MICU1	Homo sapiens mitochondrial calcium uptake 1 (MICU1), nuclear gene encoding mitochondrial protein, transcript variant 2, mRNA.	5.45	2.73	-2.71902	0.000925051
uc010eni.1	CPT1C	Homo sapiens carnitine palmitoyltransferase 1C (CPT1C), transcript variant 1, mRNA.	0.327	0.66	2.1934	0.000925242
uc003prt.2	PDSS2	Homo sapiens prenyl (decaprenyl) diphosphate synthase, subunit 2 (PDSS2), mRNA.	6.176	3.722	-2.9448	0.000926271
uc003qrr.2	SYTL3	Homo sapiens synaptotagmin-like 3 (SYTL3), transcript variant 2, mRNA.	1.968	1.27	-2.76773	0.000931396
uc010gtr.2	PRAME	Homo sapiens preferentially expressed antigen in melanoma (PRAME), transcript variant 5, mRNA.	1.271	6.096	2.88935	0.000932025
uc010clt.1	BCL6B	Homo sapiens B-cell CLL/lymphoma 6, member B (BCL6B), mRNA.	12.205	6.41	-4.12084	0.000932406
uc010uxq.1	MGRN1	Homo sapiens mahogunin, ring finger 1 (MGRN1), transcript variant 2, mRNA.	2.661	4.596	2.5292	0.000932797
uc001eax.2	C1orf88	Homo sapiens chromosome 1 open reading frame 88 (C1orf88), mRNA.	1.559	0.86	-2.24895	0.000933264
uc009wdq.1	ARHGAP29	Homo sapiens Rho GTPase activating protein 29 (ARHGAP29), mRNA.	10.574	5.886	-2.48115	0.000933994
uc002glm.2	MYH10	Homo sapiens myosin, heavy chain 10, non-muscle (MYH10), transcript variant 2, mRNA.	0.708	0.389	-3.1575	0.000933994
uc003uxh.2	ACHE	Homo sapiens acetylcholinesterase (ACHE), transcript variant E4-E6, mRNA.	0.382	1.156	2.55534	0.000937751
uc003dqc.2	ROBO1	Homo sapiens roundabout, axon guidance receptor, homolog 1 (Drosophila) (ROBO1), transcript variant 4, mRNA.	1.599	1.196	-1.59215	0.000939912
uc011amo.1	APOL1	Homo sapiens apolipoprotein L, 1 (APOL1), transcript variant 4, mRNA.	12.935	54.233	3.8021	0.000942587
uc010gnk.2	DSCR9	Homo sapiens mRNA, complete cds.	0.119	0.233	1.49616	0.000942636
uc001tmw.2	CMKLR1	Homo sapiens chemokine-like receptor 1 (CMKLR1), transcript variant 1, mRNA.	4.439	3.443	-2.20621	0.000948231
uc009zzn.1	ZMYM2	Homo sapiens zinc finger, MYM-type 2 (ZMYM2), transcript variant 3, mRNA.	1.702	1.217	-1.42751	0.000951393
uc010ypx.1	UGP2	Homo sapiens UDP-glucose pyrophosphorylase 2 (UGP2), transcript variant 2, mRNA.	13.078	21.519	3.3646	0.000953054
uc001kih.2	EXOC6	Homo sapiens exocyst complex component 6 (EXOC6), transcript variant 2, mRNA.	1.003	1.593	2.48589	0.000954843
uc001dxu.2	CYB561D1	Homo sapiens cytochrome b-561 domain containing 1 (CYB561D1), transcript variant 4, mRNA.	2.071	1.119	-3.01703	0.000955866
uc010xzo.1	TMEM143	Homo sapiens transmembrane protein 143 (TMEM143), mRNA.	1.241	2.274	3.28416	0.000957404
uc003kvn.1	RAPGEF6	Homo sapiens Rap guanine nucleotide exchange factor (GEF) 6 (RAPGEF6), transcript variant 2, mRNA.	4.018	2.816	-1.18839	0.000957579
uc001eon.1	PDZK1	Homo sapiens PDZ domain containing 1 (PDZK1), transcript variant 1, mRNA.	32.944	19.31	-2.51682	0.000959152
uc010hev.2	TBC1D5	Homo sapiens TBC1 domain family, member 5 (TBC1D5), transcript variant 1, mRNA.	4.11	2.448	-2.24829	0.000961357
uc001wtz.1	SLC25A21	Homo sapiens solute carrier family 25 (mitochondrial oxodicarboxylate carrier), member 21 (SLC25A21), nuclear gene encoding mitochondrial protein, transcript variant 1, mRNA.	1.013	0.425	-1.32434	0.00096294
uc009ztk.2	CDK17	Homo sapiens cyclin-dependent kinase 17 (CDK17), transcript variant 2, mRNA.	2.174	1.079	-3.61197	0.000963092
uc010wfx.1	ACLY	Homo sapiens ATP citrate lyase (ACLY), transcript variant 2, mRNA.	23.424	13.965	-2.04557	0.000963092
uc002cvg.1	NAA60	Homo sapiens N(alpha)-acetyltransferase 60, NatF catalytic subunit (NAA60), transcript variant 2, mRNA.	5.785	2.812	-3.49284	0.000966209
uc001ycv.2	SERPINA6	Homo sapiens serpin peptidase inhibitor, clade A (alpha-1 antiproteinase, antitrypsin), member 6 (SERPINA6), mRNA.	29.299	19.031	-1.42331	0.000967198
uc002rrp.2	MAP4K3	Homo sapiens mitogen-activated protein kinase kinase kinase kinase 3 (MAP4K3), mRNA.	6.94	4.826	-1.03796	0.000969962
uc002qqw.2	ZNF606	Homo sapiens zinc finger protein 606 (ZNF606), mRNA.	3.616	2.67	-1.41107	0.000972639
uc010dxq.2	SMARCA4	Homo sapiens SWI/SNF related, matrix associated, actin dependent regulator of chromatin, subfamily a, member 4 (SMARCA4), transcript variant 6, mRNA.	4.842	3.346	-3.25116	0.000974402
uc003xuy.2	YTHDF3	Homo sapiens YTH domain family, member 3 (YTHDF3), mRNA.	12.452	8.91	-1.02133	0.000974402
uc002jkq.2	GPRC5C	Homo sapiens G protein-coupled receptor, family C, group 5, member C (GPRC5C), transcript variant 1, mRNA.	6.31	5.153	-1.07213	0.000975767
uc003iva.1	AK056196	Homo sapiens cDNA FLJ31634 fis, clone NT2RI2003419.	0.061	0.22	2.2075	0.000975767
uc003doe.2	MITF	Homo sapiens microphthalmia-associated transcription factor (MITF), transcript variant 5, mRNA.	2.468	4.38	3.62824	0.000975767
uc003hbn.2	AASDH	Homo sapiens aminoadipate-semialdehyde dehydrogenase (AASDH), mRNA.	2.308	1.517	-2.71693	0.000975767
uc010wzw.1	SPIRE1	Homo sapiens spire homolog 1 (Drosophila) (SPIRE1), transcript variant 3, mRNA.	25.912	17.203	-1.0795	0.000978902
uc001qsk.2	C1S	Homo sapiens complement component 1, s subcomponent (C1S), transcript variant 2, mRNA.	55.526	98.282	1.10051	0.000979705
uc002zpf.1	HIRA	Homo sapiens HIR histone cell cycle regulation defective homolog A (S. cerevisiae) (HIRA), mRNA.	2.451	1.581	-3.13857	0.000979705
uc010hro.1	SEMA5B	Homo sapiens sema domain, seven thrombospondin repeats (type 1 and type 1-like), transmembrane domain (TM) and short cytoplasmic domain, (semaphorin) 5B (SEMA5B), transcript variant 1, mRNA.	3.917	2.63	-1.75441	0.000981609
uc001pgk.3	TRPC6	Homo sapiens transient receptor potential cation channel, subfamily C, member 6 (TRPC6), mRNA.	3.441	2.161	-1.12263	0.000982189
uc004ecg.2	ZDHHC15	Homo sapiens zinc finger, DHHC-type containing 15 (ZDHHC15), transcript variant 1, mRNA.	0.501	0.244	-3.15317	0.000991049
uc003uhh.3	CD36	Homo sapiens CD36 molecule (thrombospondin receptor) (CD36), transcript variant 5, mRNA.	1.034	0.842	-2.36081	0.000991557
uc003zpq.1	FLJ35282	Homo sapiens uncharacterized LOC441389 (FLJ35282), non-coding RNA.	0.263	0.2	-1.21541	0.000994144
uc002ebg.2	FUS	Homo sapiens fused in sarcoma (FUS), transcript variant 2, non-coding RNA.	3.92	6.772	3.00129	0.000994144
uc004bbx.2	SMC2	Homo sapiens structural maintenance of chromosomes 2 (SMC2), transcript variant 1, mRNA.	2.653	1.749	-1.88259	0.000997666
uc003mne.1	TRIM41	Homo sapiens tripartite motif containing 41 (TRIM41), transcript variant 1, mRNA.	4.667	2.635	-2.8705	0.000998866
uc003kei.1	SV2C	Homo sapiens synaptic vesicle glycoprotein 2C (SV2C), mRNA.	0.065	0.02	-1.99055	0.000998866
uc011mif.1	ARHGAP6	Homo sapiens Rho GTPase activating protein 6 (ARHGAP6), transcript variant 3, mRNA.	0.294	0.169	-2.70884	0.000998969
