# Supplementary material for: Gene and isoform expression signatures associated with tumor stage in kidney renal clear cell carcinoma
Source: BMC Syst Biol. 2013 Dec 9;7(Suppl 5):S7. doi: 10.1186/1752-0509-7-S5-S7 (PMC4028983; doi:10.1186/1752-0509-7-S5-S7)
Supplement: Additional file 4 — 17 genes have two or more isoforms differentially expressed with opposite change directions. [file 1752-0509-7-S5-S7-S4.xlsx]

## Sheet: File4
Isoform	Gene.geneSymbol	Gene.description	meanIsoformExpressionStage1	meanIsoformExpressionStage4	logFC	adj.P.Val
uc002jgs.1	AMZ2	Homo sapiens archaelysin family metallopeptidase 2 (AMZ2), transcript variant 5, mRNA.	8.824	20.802	5.2214	1.52055e-06
uc002jgx.1	AMZ2	Homo sapiens archaelysin family metallopeptidase 2 (AMZ2), transcript variant 6, mRNA.	4.263	0.987	-4.45419	9.10166e-05
uc003lfq.1	ANKHD1	Homo sapiens ankyrin repeat and KH domain containing 1 (ANKHD1), transcript variant 1, mRNA.	5.206	2.853	-3.82122	0.000412275
uc003lfu.1	ANKHD1	Homo sapiens ankyrin repeat and KH domain containing 1 (ANKHD1), transcript variant 1, mRNA.	2.21	4.254	3.70872	0.00056024
uc003lft.1	ANKHD1	Homo sapiens ankyrin repeat and KH domain containing 1 (ANKHD1), transcript variant 1, mRNA.	0.976	0.729	-2.64196	0.00039248
uc003zrt.2	APTX	Homo sapiens aprataxin (APTX), transcript variant 12, non-coding RNA.	1.572	0.686	-3.9359	0.000201882
uc003zru.2	APTX	Homo sapiens aprataxin (APTX), transcript variant 8, mRNA.	1.57	0.615	-4.04139	7.80667e-05
uc003zrr.2	APTX	Homo sapiens aprataxin (APTX), transcript variant 10, mRNA.	1.239	2.345	3.93546	0.000156707
uc002amc.2	CA12	Homo sapiens carbonic anhydrase XII (CA12), transcript variant 1, mRNA.	287.052	235.562	-1.11168	0.000807024
uc002ame.2	CA12	Homo sapiens carbonic anhydrase XII (CA12), transcript variant 2, mRNA.	33.654	80.472	2.39189	0.000426359
uc002kzm.1	ELP2	Homo sapiens elongation protein 2 homolog (S. cerevisiae) (ELP2), transcript variant 4, mRNA.	4.616	3.046	-3.36894	7.55823e-05
uc002kzo.1	ELP2	Homo sapiens elongation protein 2 homolog (S. cerevisiae) (ELP2), transcript variant 6, mRNA.	2.849	6.615	2.90796	0.000318198
uc001kig.2	EXOC6	Homo sapiens exocyst complex component 6 (EXOC6), transcript variant 1, mRNA.	5.33	3.981	-2.50458	1.7895e-05
uc010qnr.1	EXOC6	Homo sapiens exocyst complex component 6 (EXOC6), transcript variant 2, mRNA.	1.422	0.902	-2.78486	0.00016267
uc001kih.2	EXOC6	Homo sapiens exocyst complex component 6 (EXOC6), transcript variant 2, mRNA.	1.003	1.593	2.48589	0.000954843
uc010toe.1	GMPR2	Homo sapiens guanosine monophosphate reductase 2 (GMPR2), transcript variant 1, mRNA.	2.348	3.595	3.84808	0.000175785
uc010alk.1	GMPR2	Homo sapiens guanosine monophosphate reductase 2 (GMPR2), transcript variant 1, mRNA.	2.495	0.97	-5.00658	5.44528e-06
uc002tzf.3	GPD2	Homo sapiens glycerol-3-phosphate dehydrogenase 2 (mitochondrial) (GPD2), nuclear gene encoding mitochondrial protein, transcript variant 1, mRNA.	1.842	1.049	-3.09937	0.000207149
uc010zch.1	GPD2	Homo sapiens glycerol-3-phosphate dehydrogenase 2 (mitochondrial) (GPD2), nuclear gene encoding mitochondrial protein, transcript variant 1, mRNA.	1.145	2.145	3.96228	8.85029e-05
uc001toj.1	KCTD10	Homo sapiens potassium channel tetramerisation domain containing 10 (KCTD10), mRNA.	0.547	0.386	-1.1083	1.11313e-05
uc001tok.1	KCTD10	Homo sapiens potassium channel tetramerisation domain containing 10 (KCTD10), mRNA.	1.347	2.232	3.41523	0.000643381
uc010skl.1	KIF21A	Homo sapiens kinesin family member 21A (KIF21A), transcript variant 3, mRNA.	8.804	5.393	-1.17345	0.00041569
uc001rlu.2	KIF21A	Homo sapiens kinesin family member 21A (KIF21A), transcript variant 2, mRNA.	2.294	4.083	4.21091	8.24668e-05
uc003dnz.2	MITF	Homo sapiens microphthalmia-associated transcription factor (MITF), transcript variant 1, mRNA.	2.363	1.381	-2.17215	0.000132715
uc003doe.2	MITF	Homo sapiens microphthalmia-associated transcription factor (MITF), transcript variant 5, mRNA.	2.468	4.38	3.62824	0.000975767
uc002gpn.2	NCOR1	Homo sapiens nuclear receptor corepressor 1 (NCOR1), transcript variant 3, mRNA.	3.583	1.997	-2.29854	8.04548e-06
uc002gpr.2	NCOR1	Homo sapiens nuclear receptor corepressor 1 (NCOR1), transcript variant 2, mRNA.	0.816	2.344	1.57811	0.000512217
uc010coy.2	NCOR1	Homo sapiens nuclear receptor corepressor 1 (NCOR1), transcript variant 1, mRNA.	6.946	4.725	-2.09245	0.00072476
uc010xhi.1	NFIC	Homo sapiens nuclear factor I/C (CCAAT-binding transcription factor) (NFIC), transcript variant 1, mRNA.	1.124	2.256	3.37072	0.000445518
uc002lxo.2	NFIC	Homo sapiens nuclear factor I/C (CCAAT-binding transcription factor) (NFIC), transcript variant 2, mRNA.	6.173	2.703	-3.26587	1.48025e-06
uc001pbo.1	PICALM	Homo sapiens phosphatidylinositol binding clathrin assembly protein (PICALM), transcript variant 1, mRNA.	3.82	1.586	-4.54767	2.06385e-05
uc001pbk.2	PICALM	Homo sapiens phosphatidylinositol binding clathrin assembly protein (PICALM), transcript variant 4, mRNA.	14.794	29.707	1.85728	5.29316e-05
uc001mfj.3	PPFIBP2	Homo sapiens PTPRF interacting protein, binding protein 2 (liprin beta 2) (PPFIBP2), mRNA.	4.695	3.135	-1.04484	7.10973e-06
uc001mfl.3	PPFIBP2	Homo sapiens PTPRF interacting protein, binding protein 2 (liprin beta 2) (PPFIBP2), mRNA.	12.905	11.754	-1.85959	0.000362437
uc001mfk.1	PPFIBP2	Homo sapiens PTPRF interacting protein, binding protein 2 (liprin beta 2) (PPFIBP2), mRNA.	0.24	0.387	2.84517	0.00042351
uc001gkf.2	RABGAP1L	Homo sapiens RAB GTPase activating protein 1-like (RABGAP1L), transcript variant 3, mRNA.	1.715	3.288	2.00421	0.00070457
uc001gkh.3	RABGAP1L	Homo sapiens RAB GTPase activating protein 1-like (RABGAP1L), transcript variant 5, mRNA.	1.082	0.494	-3.70166	6.68373e-05
uc002ugp.2	TLK1	Homo sapiens tousled-like kinase 1 (TLK1), transcript variant 2, mRNA.	4.915	3.254	-2.63571	0.000517361
uc010zdn.1	TLK1	Homo sapiens tousled-like kinase 1 (TLK1), transcript variant 3, mRNA.	2.423	4.128	3.36075	0.00058154
