# Supplementary material for: Gene and isoform expression signatures associated with tumor stage in kidney renal clear cell carcinoma
Source: BMC Syst Biol. 2013 Dec 9;7(Suppl 5):S7. doi: 10.1186/1752-0509-7-S5-S7 (PMC4028983; doi:10.1186/1752-0509-7-S5-S7)
Supplement: Additional file 5 — Functional enrichment results in gene, isoform and combined signatures. [file 1752-0509-7-S5-S7-S5.xlsx]

## Sheet: Sheet1
	Gene			Isoform			Gene and Isoform combined
Name	Number	adjusted p value	Genes	Number	adjusted p value	Genes	Number	adjusted p value	Genes
Adherens junction	NA	NA	NA	13	2.87e-05	LMO7,SORBS1,INSR,IGF1R,PTPRB,CDH1,PVRL3,ERBB2,CTNND1,PARD3,FGFR1,TCF7L2,BAIAP2,	15	4.61e-06	LMO7,PVRL4,SORBS1,INSR,IGF1R,PTPRB,CDH1,PVRL3,ERBB2,CTNND1,ACTN2,PARD3,TCF7L2,FGFR1,BAIAP2,
angiogenesis	NA	NA	NA	NA	NA	NA	63	0.0002	MMP9,TEK,FN1,HSPG2,EPAS1,KDR,AQP1,ROBO1,SPHK1,ERBB2,BAI1,TGFB2,CCL5,ETS1,S1PR1,SRPX2,BAI2,FZD6,TAL1,PTPRB,HYAL1,CXCL12,RAPGEF3,CASP8,GTF2I,AMOT,MED1,MEIS1,SIRT1,SERPINF1,VAV3,THSD7A,CXCL13,COL4A3,SH2D2A,TGFA,EDN1,CALCRL,PTK2,HIPK1,TGFBI,FGFR1,WARS,ROBO4,FGF1,PITX2,ARHGAP24,DDAH1,APOLD1,S100A7,FGFR2,IL6,KLF4,FLT1,EREG,PTK2B,EGFL7,HOXB13,ITGAV,RUNX1,ADAM8,ANGPT1,GJA5,
Apoptosis	NA	NA	NA	9	0.0098	RIPK1,PIK3R3,PPP3CB,EXOG,CASP8,PRKACB,CASP10,CFLAR,PRKAR1A,	9	0.0191	PIK3R3,RIPK1,PPP3CB,EXOG,CASP8,CASP10,PRKACB,CFLAR,PRKAR1A,
Calcium signaling pathway	9	0.0027	TACR1,AGTR1,AVPR1A,ATP2B2,RYR2,SPHK1,EDNRB,ITPKA,CHRM3,	21	2.87e-05	PDE1B,CYSLTR1,AVPR1A,ATP2B2,ADCY1,SPHK1,ERBB2,CALM3,RYR2,PPP3CB,PLCB1,TACR1,AGTR1,PTK2B,EDNRB,CACNA1D,ERBB3,ITPKA,ATP2B1,CHRM3,PRKACB,	21	0.0001	PDE1B,CYSLTR1,AVPR1A,ATP2B2,ADCY1,SPHK1,CALM3,RYR2,ERBB2,PPP3CB,PLCB1,TACR1,AGTR1,PTK2B,EDNRB,CACNA1D,ERBB3,ITPKA,CHRM3,ATP2B1,PRKACB,
Cell cycle	9	0.0004	PLK1,CCNA1,CDC20,PTTG1,BUB1,PKMYT1,CCNB2,CDC25C,SFN,	NA	NA	NA	14	0.0024	PLK1,ANAPC5,CDC14B,CCNA1,CDC20,PTTG1,STAG2,YWHAZ,BUB1,PKMYT1,TGFB2,CDC25C,CCNB2,SFN,
cell-cell signaling	60	0.0003	MMP9,SLC22A2,VIPR1,TEK,INSL3,TRHDE,DLGAP5,XCL1,AVPR1A,PMCH,LTB,GHSR,KCNJ15,GABRG1,CASQ2,SST,ACTN2,FGF5,ADCYAP1,CCL5,CRHBP,WISP2,TACR1,KCNN4,TFAP2A,GRIK3,SHISA9,LIN7A,CD70,FCER1A,PANX2,MYRIP,SIRPG,WNT9B,CHRM3,IFNG,CXCL13,GLP1R,SYN3,GJB2,CDC20,IL2,ATP2B2,ZDHHC15,RYR2,SIX3,ASIP,KCNH3,ILDR2,ADCY5,IL6,KCNG1,EREG,SYT9,AR,EFNA5,SLC18A2,GIP,OTOF,FOXA1,	NA	NA	NA	NA	NA	NA
Complement and coagulation cascades	5	0.0096	PLG,C1S,C1R,PLAUR,MASP1,	8	0.0089	SERPING1,F8,TFPI,C1R,C1S,PLG,MASP1,F11,	9	0.0056	SERPING1,PLAUR,F8,TFPI,C1R,C1S,PLG,MASP1,F11,
Cytokine-cytokine receptor interaction	23	5.67e-11	IFNG,CXCL13,IFNB1,XCL1,KDR,LTB,IL2,IL20RB,CSF2,CCL5,CD27,TNFRSF6B,TNFRSF9,EDAR,XCL2,IL6,GHR,INHBE,CD70,TNFRSF18,TNFSF14,IL22RA2,XCR1,	23	0.0005	IFNG,CXCL13,EDA2R,XCL1,KDR,IL2,IL20RB,TGFB2,LEPR,IL10RA,TNFRSF9,EDA,EDAR,IL6ST,FLT1,GHR,INHBE,ACVR2A,KITLG,CD70,TNFSF15,TNFRSF18,CXCL12,	34	2.31e-07	EDA2R,XCL1,KDR,LTB,IL20RB,CD27,CCL5,TGFB2,TNFRSF6B,XCL2,IL6ST,GHR,ACVR2A,CD70,TNFRSF18,CXCL12,XCR1,IFNG,CXCL13,IFNB1,IL2,CSF2,LEPR,IL10RA,TNFRSF9,EDAR,EDA,IL6,FLT1,INHBE,KITLG,TNFSF15,IL22RA2,TNFSF14,
ErbB signaling pathway	NA	NA	NA	13	0.0001	MAPK8,SOS2,ARAF,TGFA,PIK3R3,ERBB2,NRG2,KRAS,ERBB3,PTK2,MAPK10,GAB1,MAP2K4,	14	0.0001	MAPK8,SOS2,ARAF,TGFA,EREG,PIK3R3,NRG2,ERBB2,KRAS,PTK2,ERBB3,MAPK10,MAP2K4,GAB1,
Insulin signaling pathway	NA	NA	NA	21	1.07e-06	MAPK8,SOS2,SORBS1,RAPGEF1,PRKAB2,PRKAA1,CALM3,KRAS,TSC1,INSR,ARAF,PRKCZ,SOCS4,PCK1,PIK3R3,G6PC,PPARGC1A,MAPK10,EIF4E,PRKACB,PRKAR1A,	21	4.61e-06	MAPK8,SOS2,SORBS1,RAPGEF1,PRKAB2,PRKAA1,CALM3,KRAS,TSC1,INSR,ARAF,PRKCZ,SOCS4,PCK1,PIK3R3,G6PC,PPARGC1A,EIF4E,MAPK10,PRKACB,PRKAR1A,
MAPK signaling pathway	NA	NA	NA	25	0.0002	MAPK8,SOS2,RASA2,FGF12,NFATC2,KRAS,MAP4K3,PPP3CB,TGFB2,FLNB,FGFR1,FGF1,MAP3K4,FGFR3,RPS6KA2,FGFR2,RASGRF2,PTPRR,CACNA1D,NTRK2,MAPK10,MAP2K4,MAPT,PRKACB,MEF2C,	27	0.0002	MAPK8,SOS2,RASA2,FGF12,NFATC2,KRAS,MAP4K3,FGF5,PPP3CB,TGFB2,FLNB,FGFR1,PLA2G2A,MAP3K4,FGF1,FGFR3,RPS6KA2,FGFR2,RASGRF2,PTPRR,CACNA1D,MAPK10,NTRK2,MAP2K4,PRKACB,MAPT,MEF2C,
p53 signaling pathway	6	0.0016	GTSE1,RRM2,STEAP3,BAI1,CCNB2,SFN,	7	0.0216	RCHY1,GTSE1,STEAP3,BAI1,CASP8,EI24,CCNG2,	10	0.0019	EI24,GTSE1,RCHY1,RRM2,STEAP3,BAI1,CASP8,CCNB2,SFN,CCNG2,
PPAR signaling pathway	7	0.0004	ACADL,CYP4A11,SLC27A2,PLTP,AQP7,HMGCS2,PCK1,	17	3.46e-08	ACADL,GK,CYP4A11,SORBS1,ACSL1,SLC27A2,PPARG,PPARA,HMGCS2,CD36,AQP7,FABP6,PCK1,ACADM,FABP4,CPT1C,CYP4A22,	18	2.23e-08	ACADL,GK,SORBS1,ACSL1,CYP4A11,SLC27A2,PPARG,PPARA,HMGCS2,CD36,AQP7,FABP6,PCK1,ACADM,PLTP,FABP4,CPT1C,CYP4A22,
Proximal tubule bicarbonate reclamation	4	0.0016	CA4,ATP1A3,PCK1,AQP1,	8	1.77e-05	GLS,ATP1A1,SLC4A4,GLS2,CA4,SLC9A3,PCK1,AQP1,	9	3.68e-06	GLS,ATP1A1,SLC4A4,GLS2,CA4,SLC9A3,PCK1,AQP1,ATP1A3,
Regulation of actin cytoskeleton	NA	NA	NA	28	2.12e-07	SOS2,VAV3,PXN,FN1,SSH1,ITGA8,ARHGEF7,ITGA6,FGF12,ARHGEF12,KRAS,ENAH,PTK2,MYH10,BAIAP2,CFL2,FGFR1,IQGAP2,FGF1,ITGB2,FGFR3,ARAF,FGFR2,PDGFD,PIK3R3,ITGAV,CHRM3,PIP5K1B,	31	6.29e-08	VAV3,SOS2,PXN,FN1,SSH1,ITGA8,ARHGEF7,ITGA6,FGF12,ENAH,ARHGEF12,KRAS,ACTN2,PTK2,FGF5,MYH10,FGFR1,CFL2,BAIAP2,IQGAP2,ITGB2,FGF1,FGFR3,ARAF,FGFR2,PDGFD,PIK3R3,ITGAV,IQGAP3,CHRM3,PIP5K1B,
regulation of cell proliferation	56	0.0049	VIPR1,TEK,ARX,CTHRC1,INSL3,IL27,FOXM1,EYA1,KRT4,XCL1,AVPR1A,KDR,PAX2,PTTG1,AQP1,SPHK1,SST,IL20RB,BAI1,FGF5,CCL5,WISP2,E2F7,NPR3,TACR1,TFAP2A,WT1,RARRES1,PLG,IQGAP3,SIRPG,IFNG,SERPINF1,FOXP3,PRAME,CTLA4,GLP1R,ASPM,IFNB1,CDC20,IL2,IRF6,CSF2,OTP,PITX2,MSX2,TNFRSF9,AGTR1,BIRC5,IL6,EREG,AR,ACE2,SFN,	NA	NA	NA	NA	NA	NA
Renal cell carcinoma	NA	NA	NA	10	0.0009	SOS2,RAPGEF1,ARAF,EPAS1,TGFA,PIK3R3,KRAS,TGFB2,ETS1,GAB1,	10	0.0022	SOS2,RAPGEF1,ARAF,EPAS1,TGFA,PIK3R3,KRAS,TGFB2,ETS1,GAB1,
T cell receptor signaling pathway	5	0.0427	IFNG,PDCD1,CTLA4,CSF2,IL2,	NA	NA	NA	11	0.012	IFNG,PDCD1,VAV3,SOS2,CTLA4,IL2,PIK3R3,KRAS,NFATC2,PPP3CB,CSF2,
TGF-beta signaling pathway	NA	NA	NA	NA	NA	NA	8	0.0392	IFNG,PITX2,GDF6,INHBE,ACVR2A,SMAD5,TGFB2,GDF7,
Tight junction	NA	NA	NA	17	6.65e-05	CGN,CRB3,EPB41L1,KRAS,MPP5,MYH10,MAGI3,TJAP1,TJP2,LLGL2,PRKCZ,MYH8,MPDZ,PPP2R2C,MAGI1,OCLN,PARD3,	18	8.62e-05	CGN,CRB3,EPB41L1,MPP5,KRAS,ACTN2,MYH10,MAGI3,TJAP1,TJP2,LLGL2,PRKCZ,MYH8,MPDZ,PPP2R2C,MAGI1,PARD3,OCLN,
Ubiquitin mediated proteolysis	NA	NA	NA	14	0.0015	PARK2,ANAPC5,RHOBTB1,CDC20,RHOBTB2,RCHY1,MGRN1,FBXW7,TRIM32,UBE2C,TRIM37,MID1,BTRC,WWP2,	14	0.0043	ANAPC5,PARK2,RHOBTB1,CDC20,RHOBTB2,MGRN1,RCHY1,FBXW7,TRIM32,TRIM37,UBE2C,MID1,BTRC,WWP2,
VEGF signaling pathway	NA	NA	NA	9	0.0051	PXN,SH2D2A,KDR,SPHK1,PIK3R3,KRAS,NFATC2,PTK2,PPP3CB,	10	0.0036	PXN,SH2D2A,KDR,PIK3R3,SPHK1,KRAS,NFATC2,PPP3CB,PTK2,PLA2G2A,
Wnt signaling pathway	NA	NA	NA	15	0.0015	CXXC4,MAPK8,PPP2R5C,NFATC2,CTBP2,TBL1X,PPP3CB,PSEN1,PLCB1,MAPK10,FZD6,TCF7L2,PRKACB,WNT9B,BTRC,	16	0.0019	MAPK8,CTBP2,NFATC2,PPP3CB,PLCB1,PSEN1,FZD6,TCF7L2,CXXC4,WNT10A,PPP2R5C,TBL1X,MAPK10,BTRC,WNT9B,PRKACB,
NA: adjusted pvalue>0.05
