# Supplementary material for: Gene and isoform expression signatures associated with tumor stage in kidney renal clear cell carcinoma
Source: BMC Syst Biol. 2013 Dec 9;7(Suppl 5):S7. doi: 10.1186/1752-0509-7-S5-S7 (PMC4028983; doi:10.1186/1752-0509-7-S5-S7)
Supplement: Additional file 6 — 39 genes whose expression abundance is predictive of increased risk of cancer death in stage II and III patients. [file 1752-0509-7-S5-S7-S6.xlsx]

## Sheet: File6
Gene	Descrption	PCox	adjPCox	meanExpressionStage1	meanExpressionStage2	meanExpressionStage3	meanExpressionStage4	logFC	adj.P.Val
ENPP5	ectonucleotide pyrophosphatase/phosphodiesterase 5 (putative)	0.00171328	0.0388573	672.654	756.649	503.886	351.78	-1.29319	3.72362e-13
TMEM150C	transmembrane protein 150C	0.000975739	0.0303423	551.118	424.857	369.527	305.813	-1.15351	4.67919e-13
CDCA3	cell division cycle associated 3	0.00137498	0.033377	45.965	49.678	80.826	138.627	1.17551	6.30813e-13
RAD54L	RAD54-like (S. cerevisiae)	0.00273268	0.043998	33.113	34.576	48.912	74.363	1.01088	1.51523e-10
ITPKA	inositol-trisphosphate 3-kinase A	0.0001075	0.0157277	28.634	28.056	98.158	136.408	2.13804	1.78188e-10
SAA1	serum amyloid A1	0.00265986	0.043998	795.738	536.788	4149.27	2504.03	5.02168	7.88355e-10
WDR72	WD repeat domain 72	0.00244862	0.0420865	1580.6	1490.6	905.806	855.825	-1.46346	9.08589e-09
SLC17A9	solute carrier family 17, member 9	0.000674391	0.0303423	116.281	188.413	238.008	359.802	1.22707	2.18483e-08
ZIC2	Zic family member 2	0.000138693	0.0157277	2.276	8.227	7.273	32.408	4.97253	7.29837e-08
COL7A1	collagen, type VII, alpha 1	0.00199486	0.0403958	43.706	39.486	187.712	459.06	1.99815	1.34113e-07
NKX2-8	NK2 homeobox 8	0.00287112	0.043998	0.541	1.186	1.371	1.776	3.94929	2.36848e-07
RYR2	ryanodine receptor 2 (cardiac)	0.00104097	0.0303423	42.793	116.3	90.12	128.211	2.11392	5.1557e-07
ITGA8	integrin, alpha 8	0.000768387	0.0303423	306.135	239.185	258.492	191.286	-1.21079	1.66297e-06
SLC16A12	solute carrier family 16, member 12 (monocarboxylic acid transporter 12)	0.00112379	0.0303423	2514.26	2418.29	1833.84	1677.49	-1.44466	3.44297e-06
ATP8B3	ATPase, aminophospholipid transporter, class I, type 8B, member 3	0.00338624	0.0492308	177.499	264.502	271.033	345.173	1.13299	4.82354e-06
PODNL1	podocan-like 1	0.00189502	0.0403958	33.528	41.305	83.831	84.132	1.47048	5.70008e-06
CDHR4	cadherin-related family member 4	0.000642818	0.0303423	0.779	0.87	2.776	4.011	3.94069	5.88343e-06
WFDC10B	WAP four-disulfide core domain 10B	0.00222169	0.04199	0.958	1.581	3.391	4.323	3.93036	7.76926e-06
SERPINA3	serpin peptidase inhibitor, clade A (alpha-1 antiproteinase, antitrypsin), member 3	0.000988068	0.0303423	616.707	825.043	805.817	1015.04	1.71263	9.16239e-06
RASEF	RAS and EF-hand domain containing	0.00100684	0.0303423	170.999	157.995	132.065	108.61	-1.11131	2.22004e-05
FLRT3	fibronectin leucine rich transmembrane protein 3	0.00243542	0.0420865	853.923	1176.01	627.289	576.809	-1.18018	2.28161e-05
LBX2	ladybird homeobox 2	0.00312778	0.0466698	11.162	12.652	17.387	18.745	1.00575	2.71294e-05
C6orf81	NA	0.00244948	0.0420865	4.708	5.354	9.364	9.357	1.35666	2.96083e-05
DLX4	distal-less homeobox 4	0.00284959	0.043998	12.681	14.982	27.286	29.287	1.25876	3.35116e-05
NPR3	natriuretic peptide receptor C/guanylate cyclase C (atrionatriuretic peptide receptor C)	0.00216346	0.04199	1254.47	1000.32	901.46	859.017	-1.24403	3.6917e-05
OTX1	orthodenticle homeobox 1	0.00123874	0.0319257	0.628	1.147	1.977	6.635	3.58358	4.39879e-05
LOC283867	NA	0.00141278	0.033377	7.278	0.199	5.004	9.246	3.21406	7.19103e-05
CILP	cartilage intermediate layer protein, nucleotide pyrophosphohydrolase	0.00012486	0.0157277	26.264	22.471	30.866	203.167	1.10508	0.000130784
GPRC5A	G protein-coupled receptor, family C, group 5, member A	0.00196135	0.0403958	204.969	173.037	174.915	476.626	1.23906	0.000155873
SPRR3	small proline-rich protein 3	0.000519788	0.0303423	0.688	0.163	1.224	1.635	3.11472	0.00023458
IGDCC4	immunoglobulin superfamily, DCC subclass, member 4	0.000983895	0.0303423	107.871	75.558	190.407	230.468	1.38554	0.000239082
FOXA1	forkhead box A1	0.00106562	0.0303423	13.946	5.471	27.044	28.593	3.02535	0.000260479
MMP17	matrix metallopeptidase 17 (membrane-inserted)	0.000573131	0.0303423	15.713	26.595	41.258	44.135	1.26839	0.00040638
HAS1	hyaluronan synthase 1	0.00107019	0.0303423	2.983	4.298	10.693	8.097	2.57119	0.000415368
OTOF	otoferlin	0.000314045	0.0296773	3.493	4.919	6.767	7.904	1.61771	0.000439486
MMP3	matrix metallopeptidase 3 (stromelysin 1, progelatinase)	0.00111891	0.0303423	1.718	2.347	13.267	8.731	3.17598	0.000585077
ACTN2	actinin, alpha 2	6.06789e-05	0.0157277	28.569	30.589	68.106	45.795	1.33884	0.000632185
DUSP5P	NA	7.44868e-05	0.0157277	20.925	28.83	30.336	44.515	1.19632	0.000850054
PGLYRP2	peptidoglycan recognition protein 2	0.000893859	0.0303423	6.55	1.9	12.953	15.492	3.17673	0.000891493
