# Supplementary material for: Gene and isoform expression signatures associated with tumor stage in kidney renal clear cell carcinoma
Source: BMC Syst Biol. 2013 Dec 9;7(Suppl 5):S7. doi: 10.1186/1752-0509-7-S5-S7 (PMC4028983; doi:10.1186/1752-0509-7-S5-S7)
Supplement: Additional file 7 — 92 isoforms whose expression abundance is predictive of increased risk of cancer death in stage II and III patients. [file 1752-0509-7-S5-S7-S7.xlsx]

## Sheet: File7
Isoform	geneSymbol	description	PCox	adjPCox	meanExpressionStage1	meanExpressionStage2	meanExpressionStage3	meanExpressionStage4	logFC	adj.P.Val
uc003hki.2	SOWAHB	Homo sapiens sosondowah ankyrin repeat domain family member B (SOWAHB), mRNA.	0.00103316	0.0476518	6.267	4.757	3.72	3.128	-1.67583	7.50147e-12
uc010flk.2	EPB41L5	Homo sapiens erythrocyte membrane protein band 4.1 like 5 (EPB41L5), transcript variant 4, mRNA.	0.00114186	0.0476518	6.139	5.961	3.333	2.875	-1.73225	2.89484e-10
uc001znz.2	ITPKA	Homo sapiens inositol-trisphosphate 3-kinase A (ITPKA), mRNA.	5.10329e-05	0.0267923	1.062	1.196	3.823	5.445	1.98644	1.10281e-09
uc002acj.2	WDR72	Homo sapiens WD repeat domain 72 (WDR72), mRNA.	0.000233552	0.0386084	16.144	14.161	8.533	7.87	-2.27052	1.40855e-09
uc001von.2	ZIC2	Homo sapiens Zic family member 2 (ZIC2), mRNA.	0.000176135	0.0386084	0.053	0.203	0.185	0.857	3.94457	2.28907e-08
uc001swu.2	TBC1D15	Homo sapiens TBC1 domain family, member 15 (TBC1D15), transcript variant 1, mRNA.	0.000470591	0.0429807	12.642	12.342	9.158	7.763	-2.12106	2.98639e-08
uc001voo.2	PCCA	Homo sapiens propionyl CoA carboxylase, alpha polypeptide (PCCA), nuclear gene encoding mitochondrial protein, transcript variant 1, mRNA.	0.00210167	0.0476518	24.532	23.682	15.93	14.108	-1.55644	3.46604e-08
uc002ttp.2	NCKAP5	Homo sapiens NCK-associated protein 5 (NCKAP5), transcript variant 1, mRNA.	0.00215493	0.0476518	1.5	1.106	0.867	0.748	-1.04451	9.57163e-08
uc003bfv.1	KIAA0930	Homo sapiens KIAA0930 (KIAA0930), transcript variant 2, mRNA.	0.00175864	0.0476518	2.586	3.41	5.68	7.531	1.90114	1.25486e-07
uc003gvw.3	LIMCH1	Homo sapiens LIM and calponin homology domains 1 (LIMCH1), transcript variant 3, mRNA.	0.00200132	0.0476518	10.106	7.087	5.774	5.181	-4.07167	1.83998e-07
uc003iyk.2	SORBS2	Homo sapiens sorbin and SH3 domain containing 2 (SORBS2), transcript variant 3, mRNA.	0.00217837	0.0476518	6.185	5.309	4.567	3.773	-2.32803	2.25194e-07
uc002elz.1	GPR56	Homo sapiens G protein-coupled receptor 56 (GPR56), transcript variant 1, mRNA.	0.00106782	0.0476518	2.482	3.1	1.471	2.056	-2.91932	3.41799e-07
uc003zpp.1	DMRTA1	Homo sapiens DMRT-like family A1 (DMRTA1), mRNA.	0.00193454	0.0476518	5.819	5.551	4.236	3.557	-1.08365	3.74813e-07
uc003pfl.2	FAM135A	Homo sapiens family with sequence similarity 135, member A (FAM135A), transcript variant 1, mRNA.	0.00138289	0.0476518	1.16	1.426	0.896	0.77	-2.74582	5.40797e-07
uc004bed.2	PTPN3	Homo sapiens protein tyrosine phosphatase, non-receptor type 3 (PTPN3), transcript variant 1, mRNA.	0.00018484	0.0386084	8.093	8.567	5.202	4.637	-1.66958	7.24018e-07
uc001kgn.1	PANK1	Homo sapiens pantothenate kinase 1 (PANK1), transcript variant beta, mRNA.	0.0016791	0.0476518	12.459	10.122	7.796	7.189	-1.21933	8.74824e-07
uc004bga.1	HSDL2	Homo sapiens hydroxysteroid dehydrogenase like 2 (HSDL2), transcript variant 1, mRNA.	0.00167497	0.0476518	44.362	41.751	32.913	26.986	-1.31137	1.2664e-06
uc001dgw.3	ACADM	Homo sapiens acyl-CoA dehydrogenase, C-4 to C-12 straight chain (ACADM), nuclear gene encoding mitochondrial protein, transcript variant 1, mRNA.	0.000942931	0.0476518	44.897	43.95	34.822	28.01	-1.13514	1.2664e-06
uc002hxw.1	FKBP10	Homo sapiens FK506 binding protein 10, 65 kDa (FKBP10), mRNA.	2.35191e-05	0.0246951	20.835	18.551	46.544	48.082	1.18538	1.48025e-06
uc003ctz.2	COL7A1	Homo sapiens collagen, type VII, alpha 1 (COL7A1), mRNA.	0.00154045	0.0476518	0.362	0.311	1.407	3.786	1.83722	1.51997e-06
uc002asq.2	UACA	Homo sapiens uveal autoantigen with coiled-coil domains and ankyrin repeats (UACA), transcript variant 2, mRNA.	0.00110698	0.0476518	6.322	4.109	2.977	2.457	-5.2193	2.53204e-06
uc001mnz.3	SAA2	Homo sapiens serum amyloid A2 (SAA2), transcript variant 1, mRNA.	0.000573814	0.04463	38.633	35.963	258.451	111.644	4.76805	2.62285e-06
uc003frb.2	ST6GAL1	Homo sapiens ST6 beta-galactosamide alpha-2,6-sialyltranferase 1 (ST6GAL1), transcript variant 1, mRNA.	0.000415941	0.0429807	12.659	14.303	7.576	8.082	-2.86169	2.8634e-06
uc003gvv.3	LIMCH1	Homo sapiens LIM and calponin homology domains 1 (LIMCH1), transcript variant 2, mRNA.	0.00189874	0.0476518	1.19	1.024	0.559	0.522	-4.50145	4.0655e-06
uc011lrs.1	TJP2	Homo sapiens tight junction protein 2 (zona occludens 2) (TJP2), transcript variant 5, mRNA.	0.00129174	0.0476518	2.774	2.314	1.774	1.522	-2.46254	4.53201e-06
uc001ioc.1	ITGA8	Homo sapiens integrin, alpha 8 (ITGA8), mRNA.	0.000275467	0.0386084	7.497	5.712	5.716	4.197	-3.73279	5.4212e-06
uc003hri.1	ABCG2	Homo sapiens ATP-binding cassette, sub-family G (WHITE), member 2 (ABCG2), mRNA.	0.000564448	0.04463	1.859	1.397	0.862	1.001	-3.65773	6.1043e-06
uc003ilu.3	LRBA	Homo sapiens LPS-responsive vesicle trafficking, beach and anchor containing (LRBA), transcript variant 1, mRNA.	0.00204811	0.0476518	5.687	5.279	3.835	3.453	-1.26216	6.71986e-06
uc003zjm.1	ERMP1	Homo sapiens endoplasmic reticulum metallopeptidase 1 (ERMP1), mRNA.	0.00201922	0.0476518	15.894	16.319	10.402	10.691	-1.09996	7.32854e-06
uc010mlh.2	GNE	Homo sapiens glucosamine (UDP-N-acetyl)-2-epimerase/N-acetylmannosamine kinase (GNE), transcript variant 2, mRNA.	0.0016125	0.0476518	12.178	10.725	8.166	7.576	-1.7378	7.55131e-06
uc010aqt.2	EXD2	Homo sapiens exonuclease 3'-5' domain containing 2 (EXD2), transcript variant 3, mRNA.	0.00157422	0.0476518	2.006	1.904	1.121	1.261	-3.69578	7.97277e-06
uc010idh.2	TBC1D14	Homo sapiens TBC1 domain family, member 14 (TBC1D14), transcript variant 3, mRNA.	0.00217231	0.0476518	12.779	17.909	7.334	7.275	-1.12889	1.02951e-05
uc001tdn.3	NR2C1	Homo sapiens nuclear receptor subfamily 2, group C, member 1 (NR2C1), transcript variant 2, mRNA.	0.000470741	0.0429807	1.764	1.678	1.301	1.165	-3.46179	1.06938e-05
uc003kfs.2	DMGDH	Homo sapiens dimethylglycine dehydrogenase (DMGDH), nuclear gene encoding mitochondrial protein, mRNA.	0.00156404	0.0476518	38.03	33.841	31.317	25.785	-1.17771	1.33776e-05
uc011lhg.1	YWHAZ	Homo sapiens tyrosine 3-monooxygenase/tryptophan 5-monooxygenase activation protein, zeta polypeptide (YWHAZ), transcript variant 2, mRNA.	0.000674992	0.0476518	13.866	21.515	42.821	41.431	4.23276	1.35724e-05
uc001uus.2	KL	Homo sapiens klotho (KL), mRNA.	0.000113589	0.0386084	37.573	32.352	26.256	22.899	-1.06355	1.56278e-05
uc003iyo.1	SORBS2	Homo sapiens sorbin and SH3 domain containing 2 (SORBS2), transcript variant 4, mRNA.	0.000168686	0.0386084	0.977	0.742	0.735	0.484	-2.85973	1.67747e-05
uc003gmc.2	SLC2A9	Homo sapiens solute carrier family 2 (facilitated glucose transporter), member 9 (SLC2A9), transcript variant 1, mRNA.	0.0012735	0.0476518	21.034	19.637	14.285	13.318	-1.01382	1.7687e-05
uc004ept.1	AMOT	Homo sapiens angiomotin (AMOT), transcript variant 1, mRNA.	0.000514889	0.0432507	0.668	0.433	0.344	0.354	-3.41215	1.78992e-05
uc001kga.3	LIPA	Homo sapiens lipase A, lysosomal acid, cholesterol esterase (LIPA), transcript variant 2, mRNA.	0.000762789	0.0476518	119.062	128.282	99.876	82.586	-1.04879	2.33996e-05
uc003vqn.3	LOC646329	Homo sapiens uncharacterized LOC646329 (LOC646329), non-coding RNA.	0.000468462	0.0429807	0.229	0.321	0.348	1.811	1.22738	2.43249e-05
uc002twh.2	ACVR2A	Homo sapiens activin A receptor, type IIA (ACVR2A), mRNA.	0.00164085	0.0476518	5.261	4.532	4.035	3.326	-1.42042	2.52414e-05
uc011cgy.1	PHF17	Homo sapiens PHD finger protein 17 (PHF17), transcript variant L, mRNA.	0.00126854	0.0476518	10.834	9.819	7.309	7.31	-1.16998	3.51479e-05
uc001vjv.2	LMO7	Homo sapiens LIM domain 7 (LMO7), transcript variant 2, mRNA.	0.000753794	0.0476518	1.284	1.305	0.887	0.83	-1.22254	3.78155e-05
uc001lfq.2	ATE1	Homo sapiens arginyltransferase 1 (ATE1), transcript variant 1, mRNA.	0.00196669	0.0476518	4.183	3.823	2.924	2.676	-2.00305	3.85447e-05
uc001vag.2	SLC25A30	Homo sapiens solute carrier family 25, member 30 (SLC25A30), nuclear gene encoding mitochondrial protein, mRNA.	0.00125956	0.0476518	19.712	20.611	14.24	14.374	-1.15054	3.85447e-05
uc010pkr.1	NOS1AP	Homo sapiens nitric oxide synthase 1 (neuronal) adaptor protein (NOS1AP), transcript variant 3, mRNA.	0.00111575	0.0476518	0.29	0.312	0.116	0.146	-2.94363	3.9192e-05
uc003kvs.1	FNIP1	Homo sapiens folliculin interacting protein 1 (FNIP1), transcript variant 1, mRNA.	0.00187845	0.0476518	6.066	5.683	4.223	3.194	-1.97876	4.1202e-05
uc003tpr.3	COBL	Homo sapiens cordon-bleu homolog (mouse) (COBL), mRNA.	0.00112391	0.0476518	1.268	0.869	0.751	0.789	-3.65368	4.29545e-05
uc001lpc.2	PKP3	Homo sapiens plakophilin 3 (PKP3), mRNA.	0.000829093	0.0476518	1.447	0.995	3.296	4.463	2.17524	5.14021e-05
uc002wow.1	FLRT3	Homo sapiens fibronectin leucine rich transmembrane protein 3 (FLRT3), transcript variant 1, mRNA.	0.00214606	0.0476518	11.498	15.483	8.097	7.843	-1.13439	5.92226e-05
uc002gvy.1	SLC47A1	Homo sapiens solute carrier family 47, member 1 (SLC47A1), mRNA.	0.000919846	0.0476518	83.834	58.1	53.496	39.425	-2.66969	6.65942e-05
uc003ixj.1	LRP2BP	Homo sapiens LRP2 binding protein (LRP2BP), mRNA.	0.0018117	0.0476518	0.57	0.532	0.43	0.285	-2.28882	8.21171e-05
uc001jkw.2	ANK3	Homo sapiens ankyrin 3, node of Ranvier (ankyrin G) (ANK3), transcript variant 2, mRNA.	0.00175044	0.0476518	11.529	9.098	6.589	5.562	-2.848	0.000104165
uc003jsj.3	ELOVL7	Homo sapiens ELOVL fatty acid elongase 7 (ELOVL7), transcript variant 1, mRNA.	0.000191382	0.0386084	0.712	0.797	0.475	0.399	-2.64678	0.000104352
uc010eqi.1	ZNF320	Homo sapiens zinc finger protein 320 (ZNF320), mRNA.	0.000275775	0.0386084	1.922	2.319	1.582	1.098	-2.27483	0.000144398
uc010uxv.1	GLYR1	Homo sapiens glyoxylate reductase 1 homolog (Arabidopsis) (GLYR1), mRNA.	0.00176209	0.0476518	3.093	3.075	2.328	2.163	-1.20007	0.000145088
uc011lrt.1	TJP2	Homo sapiens tight junction protein 2 (zona occludens 2) (TJP2), transcript variant 6, mRNA.	0.00150185	0.0476518	0.155	0.136	0.094	0.074	-2.33957	0.000174827
uc001pef.2	C11orf54	Homo sapiens chromosome 11 open reading frame 54 (C11orf54), mRNA.	0.00200906	0.0476518	4.966	5.343	4.254	3.636	-1.22747	0.000176297
uc003god.1	FBXL5	Homo sapiens F-box and leucine-rich repeat protein 5 (FBXL5), transcript variant 4, mRNA.	0.00182015	0.0476518	13.613	12.446	10.535	8.746	-2.67327	0.000208345
uc001rbb.3	MIR614	Homo sapiens microRNA 614 (MIR614), microRNA.	0.00115129	0.0476518	5.095	4.013	4.602	15.065	1.24741	0.000214188
uc003pih.1	MYO6	Homo sapiens myosin VI (MYO6), mRNA.	0.00211676	0.0476518	4.399	4.845	3.437	3.549	-1.15338	0.000223911
uc003ywm.2	BAI1	Homo sapiens brain-specific angiogenesis inhibitor 1 (BAI1), mRNA.	0.00113341	0.0476518	0.551	1.664	0.882	2.673	1.21428	0.000234349
uc001vju.1	LMO7	Homo sapiens LIM domain 7 (LMO7), transcript variant 2, mRNA.	0.00144534	0.0476518	0.522	0.482	0.262	0.291	-2.85071	0.000245587
uc002mtb.2	ZNF844	Homo sapiens zinc finger protein 844 (ZNF844), mRNA.	0.00214631	0.0476518	6.448	6.79	3.71	3.694	-2.1543	0.00024763
uc003cvz.3	USP19	Homo sapiens ubiquitin specific peptidase 19 (USP19), transcript variant 2, mRNA.	0.001353	0.0476518	7.573	6.707	5.35	5.774	-1.24356	0.000263451
uc003vjn.2	ING3	Homo sapiens inhibitor of growth family, member 3 (ING3), transcript variant 1, mRNA.	0.00132031	0.0476518	9.502	7.761	6.857	6.201	-1.53565	0.000297672
uc003vrv.2	BPGM	Homo sapiens 2,3-bisphosphoglycerate mutase (BPGM), transcript variant 2, mRNA.	0.000267807	0.0386084	1.064	1.087	0.632	0.705	-1.19119	0.000304517
uc010jbd.2	FAM172A	Homo sapiens family with sequence similarity 172, member A (FAM172A), transcript variant 1, mRNA.	0.00142366	0.0476518	7.786	7.025	5.755	4.446	-1.24058	0.000331633
uc009zcp.2	ARHGAP32	Homo sapiens Rho GTPase activating protein 32 (ARHGAP32), transcript variant 1, mRNA.	0.00180725	0.0476518	3.93	3.22	2.291	2.137	-2.05145	0.000350717
uc002aon.2	CILP	Homo sapiens cartilage intermediate layer protein, nucleotide pyrophosphohydrolase (CILP), mRNA.	0.00172007	0.0476518	0.473	0.384	0.456	2.86	1.02103	0.000352006
uc001kqq.1	CWF19L1	Homo sapiens CWF19-like 1, cell cycle control (S. pombe) (CWF19L1), mRNA.	0.00147931	0.0476518	9.125	8.373	6.872	6.853	-1.23305	0.000444499
uc001jla.1	ANK3	Homo sapiens ankyrin 3, node of Ranvier (ankyrin G) (ANK3), transcript variant 2, mRNA.	4.34529e-05	0.0267923	4.279	4.383	2.885	2.801	-1.07028	0.000510232
uc010enk.2	AP2A1	Homo sapiens adaptor-related protein complex 2, alpha 1 subunit (AP2A1), transcript variant 2, mRNA.	0.000217841	0.0386084	16.957	20.297	29.539	30.667	1.13	0.000554848
uc002vnc.2	LOC440934	Homo sapiens hypothetical gene supported by BC008048, mRNA (cDNA clone IMAGE:3631157), partial cds.	0.00166999	0.0476518	0.105	0.115	0.256	0.33	2.60231	0.000574302
uc002rdr.2	PUM2	Homo sapiens pumilio homolog 2 (Drosophila) (PUM2), mRNA.	0.000749655	0.0476518	3.088	3.097	2.396	2.028	-1.72181	0.000577197
uc010tuy.1	MLH3	Homo sapiens mutL homolog 3 (E. coli) (MLH3), transcript variant 1, mRNA.	0.00204556	0.0476518	1.888	1.633	1.175	1.097	-1.70978	0.000593674
uc009wmh.2	CERS2	Homo sapiens ceramide synthase 2 (CERS2), transcript variant 1, mRNA.	0.00178771	0.0476518	22.244	27.834	44.788	49.03	3.53836	0.000716962
uc003pig.1	MYO6	Homo sapiens myosin VI (MYO6), mRNA.	0.000413124	0.0429807	8.519	7.723	5.798	5.684	-2.36418	0.000735754
uc010uiy.1	C15orf44	Homo sapiens chromosome 15 open reading frame 44 (C15orf44), transcript variant 5, mRNA.	0.000425647	0.0429807	1.397	1.368	0.977	0.787	-2.80721	0.000736798
uc002bvg.2	MEF2A	Homo sapiens myocyte enhancer factor 2A (MEF2A), transcript variant 5, mRNA.	0.000687918	0.0476518	0.927	0.812	0.57	0.546	-2.87914	0.000752684
uc010yla.1	OTOF	Homo sapiens otoferlin (OTOF), transcript variant 4, mRNA.	0.000214271	0.0386084	0.046	0.057	0.087	0.107	1.72098	0.000809024
uc011cym.1	BRD8	Homo sapiens bromodomain containing 8 (BRD8), transcript variant 1, mRNA.	0.00224431	0.0485881	2.155	1.941	1.621	1.483	-2.04241	0.000818296
uc001nfp.2	CELF1	Homo sapiens CUGBP, Elav-like family member 1 (CELF1), transcript variant 3, mRNA.	0.00145022	0.0476518	5.321	4.895	3.939	4.056	-1.34283	0.000840177
uc004bln.2	DAB2IP	Homo sapiens DAB2 interacting protein (DAB2IP), transcript variant 1, mRNA.	0.00095753	0.0476518	7.446	5.776	4.403	4.38	-1.18999	0.000867534
uc010uxq.1	MGRN1	Homo sapiens mahogunin, ring finger 1 (MGRN1), transcript variant 2, mRNA.	0.000910084	0.0476518	2.661	2.421	6.265	4.596	2.5292	0.000932797
uc001eax.2	C1orf88	Homo sapiens chromosome 1 open reading frame 88 (C1orf88), mRNA.	0.00198295	0.0476518	1.559	1.032	1.197	0.86	-2.24895	0.000933264
uc009zzn.1	ZMYM2	Homo sapiens zinc finger, MYM-type 2 (ZMYM2), transcript variant 3, mRNA.	0.000506897	0.0432507	1.702	1.686	1.334	1.217	-1.42751	0.000951393
uc009ztk.2	CDK17	Homo sapiens cyclin-dependent kinase 17 (CDK17), transcript variant 2, mRNA.	0.000464393	0.0429807	2.174	1.612	1.302	1.079	-3.61197	0.000963092
uc010wfx.1	ACLY	Homo sapiens ATP citrate lyase (ACLY), transcript variant 2, mRNA.	0.00191511	0.0476518	23.424	19.464	17.421	13.965	-2.04557	0.000963092
uc002cvg.1	NAA60	Homo sapiens N(alpha)-acetyltransferase 60, NatF catalytic subunit (NAA60), transcript variant 2, mRNA.	0.000341552	0.0429807	5.785	5.477	4.29	2.812	-3.49284	0.000966209
uc004bbx.2	SMC2	Homo sapiens structural maintenance of chromosomes 2 (SMC2), transcript variant 1, mRNA.	1.56314e-05	0.0246951	2.653	2.429	1.955	1.749	-1.88259	0.000997666
